# Supplementary material for: SPARCL1 Influences Bovine Skeletal Muscle-Derived Satellite Cell Migration and Differentiation through an ITGB1-Mediated Signaling Pathway
Source: Animals (Basel). 2020 Aug 6;10(8):1361. doi: 10.3390/ani10081361 (PMC7460340; doi:10.3390/ani10081361)
Supplement: Supplementary file 1 [file animals-10-01361-s001.zip]

Archive with 1 entries (1 files):
- animals-861062-supplementary.xls
