# Supplementary material for: SPARCL1 Influences Bovine Skeletal Muscle-Derived Satellite Cell Migration and Differentiation through an ITGB1-Mediated Signaling Pathway
Source: Animals (Basel). 2020 Aug 6;10(8):1361. doi: 10.3390/ani10081361 (PMC7460340; doi:10.3390/ani10081361)
Supplement: Supplementary file 1 [file animals-10-01361-s001.zip › animals-861062-supplementary.xls]

## Sheet: E1
ProteinID	ProteinName	BP	MF	CC	GO_Term
A0A140T897	Serum albumin	cellular response to starvation [GO:0009267];hemolysis by symbiont of host erythrocytes [GO:0019836];maintenance of mitochondrion location [GO:0051659];negative regulation of apoptotic process [GO:0043066]	chaperone binding [GO:0051087];DNA binding [GO:0003677];fatty acid binding [GO:0005504];identical protein binding [GO:0042802];oxygen binding [GO:0019825];pyridoxal phosphate binding [GO:0030170];toxic substance binding [GO:0015643]	endoplasmic reticulum [GO:0005783];extracellular exosome [GO:0070062];Golgi apparatus [GO:0005794];myelin sheath [GO:0043209];protein complex [GO:0043234]	cellular response to starvation [GO:0009267];hemolysis by symbiont of host erythrocytes [GO:0019836];maintenance of mitochondrion location [GO:0051659];negative regulation of apoptotic process [GO:0043066];chaperone binding [GO:0051087];DNA binding [GO:0003677];fatty acid binding [GO:0005504];identical protein binding [GO:0042802];oxygen binding [GO:0019825];pyridoxal phosphate binding [GO:003017…
L8HV87	60S ribosomal protein L7			ribosome [GO:0005840]	ribosome [GO:0005840]
L8IRX0	Vimentin		structural molecule activity [GO:0005198]	intermediate filament [GO:0005882]	structural molecule activity [GO:0005198];intermediate filament [GO:0005882]
Q0VCX2	Endoplasmic reticulum chaperone BiP	maintenance of protein localization in endoplasmic reticulum [GO:0035437];negative regulation of IRE1-mediated unfolded protein response [GO:1903895];negative regulation of protein homodimerization activity [GO:0090074];positive regulation of cell migration [GO:0030335]	ATP binding [GO:0005524];ATPase activity [GO:0016887]	endoplasmic reticulum lumen [GO:0005788];melanosome [GO:0042470]	maintenance of protein localization in endoplasmic reticulum [GO:0035437];negative regulation of IRE1-mediated unfolded protein response [GO:1903895];negative regulation of protein homodimerization activity [GO:0090074];positive regulation of cell migration [GO:0030335];ATP binding [GO:0005524];ATPase activity [GO:0016887];endoplasmic reticulum lumen [GO:0005788];melanosome [GO:0042470]
A4FV94	KRT6A protein		structural molecule activity [GO:0005198]	keratin filament [GO:0045095]	structural molecule activity [GO:0005198];keratin filament [GO:0045095]
F1MMS9	Integrin alpha-3	cell adhesion [GO:0007155];dendritic spine maintenance [GO:0097062];exploration behavior [GO:0035640];integrin-mediated signaling pathway [GO:0007229];lung development [GO:0030324];memory [GO:0007613];mesodermal cell differentiation [GO:0048333];negative regulation of Rho protein signal transduction [GO:0035024];nephron development [GO:0072006];neuron migration [GO:0001764];positive regulation of…	metal ion binding [GO:0046872];protease binding [GO:0002020];protein heterodimerization activity [GO:0046982]	basolateral plasma membrane [GO:0016323];cell junction [GO:0030054];excitatory synapse [GO:0060076];external side of plasma membrane [GO:0009897];filopodium membrane [GO:0031527];integrin alpha3-beta1 complex [GO:0034667];invadopodium membrane [GO:0071438];synaptic membrane [GO:0097060]	cell adhesion [GO:0007155];dendritic spine maintenance [GO:0097062];exploration behavior [GO:0035640];integrin-mediated signaling pathway [GO:0007229];lung development [GO:0030324];memory [GO:0007613];mesodermal cell differentiation [GO:0048333];negative regulation of Rho protein signal transduction [GO:0035024];nephron development [GO:0072006];neuron migration [GO:0001764];positive regulation of…
F1MUY2	Uncharacterized protein		structural molecule activity [GO:0005198]	keratin filament [GO:0045095]	structural molecule activity [GO:0005198];keratin filament [GO:0045095]
P53712	Integrin beta-1	cell adhesion mediated by integrin [GO:0033627];cell-matrix adhesion [GO:0007160];cellular response to low-density lipoprotein particle stimulus [GO:0071404];integrin-mediated signaling pathway [GO:0007229];positive regulation of protein localization to plasma membrane [GO:1903078];receptor internalization [GO:0031623];regulation of collagen catabolic process [GO:0010710]	metal ion binding [GO:0046872];protein heterodimerization activity [GO:0046982];receptor activity [GO:0004872];virus receptor activity [GO:0001618]	cell surface [GO:0009986];focal adhesion [GO:0005925];integrin complex [GO:0008305];invadopodium membrane [GO:0071438];lamellipodium [GO:0030027];melanosome [GO:0042470];membrane [GO:0016020];recycling endosome [GO:0055037];ruffle membrane [GO:0032587];sarcolemma [GO:0042383]	cell adhesion mediated by integrin [GO:0033627];cell-matrix adhesion [GO:0007160];cellular response to low-density lipoprotein particle stimulus [GO:0071404];integrin-mediated signaling pathway [GO:0007229];positive regulation of protein localization to plasma membrane [GO:1903078];receptor internalization [GO:0031623];regulation of collagen catabolic process [GO:0010710];metal ion binding [GO:00…
L8J518	Actin, cytoplasmic 1		ATP binding [GO:0005524]		ATP binding [GO:0005524]
B5B0D4	Major allergen beta-lactoglobulin		small molecule binding [GO:0036094]		small molecule binding [GO:0036094]
P02663	Alpha-S2-casein	defense response to bacterium [GO:0042742];response to 11-deoxycorticosterone [GO:1903496];response to dehydroepiandrosterone [GO:1903494];response to estradiol [GO:0032355];response to growth hormone [GO:0060416];response to progesterone [GO:0032570]	protein homodimerization activity [GO:0042803];zymogen binding [GO:0035375]	extracellular space [GO:0005615];Golgi apparatus [GO:0005794];Golgi lumen [GO:0005796]	defense response to bacterium [GO:0042742];response to 11-deoxycorticosterone [GO:1903496];response to dehydroepiandrosterone [GO:1903494];response to estradiol [GO:0032355];response to growth hormone [GO:0060416];response to progesterone [GO:0032570];protein homodimerization activity [GO:0042803];zymogen binding [GO:0035375];extracellular space [GO:0005615];Golgi apparatus [GO:0005794];Golgi lum…
Q7M2Y2	Tumor-specific transplantation antigen P198 homolog p23	translation [GO:0006412]	structural constituent of ribosome [GO:0003735]	large ribosomal subunit [GO:0015934]	translation [GO:0006412];structural constituent of ribosome [GO:0003735];large ribosomal subunit [GO:0015934]
Q3ZCH0	Stress-70 protein, mitochondrial	erythrocyte differentiation [GO:0030218];iron-sulfur cluster assembly [GO:0016226];negative regulation of erythrocyte differentiation [GO:0045647];negative regulation of hematopoietic stem cell differentiation [GO:1902037];negative regulation of hemopoiesis [GO:1903707];protein export from nucleus [GO:0006611];protein folding [GO:0006457];regulation of erythrocyte differentiation [GO:0045646]	ATP binding [GO:0005524];ubiquitin protein ligase binding [GO:0031625];unfolded protein binding [GO:0051082]	mitochondrial nucleoid [GO:0042645];mitochondrion [GO:0005739];myelin sheath [GO:0043209];nucleolus [GO:0005730]	erythrocyte differentiation [GO:0030218];iron-sulfur cluster assembly [GO:0016226];negative regulation of erythrocyte differentiation [GO:0045647];negative regulation of hematopoietic stem cell differentiation [GO:1902037];negative regulation of hemopoiesis [GO:1903707];protein export from nucleus [GO:0006611];protein folding [GO:0006457];regulation of erythrocyte differentiation [GO:0045646];ATP…
L8IGX9	Ribosomal protein L19	translation [GO:0006412]	structural constituent of ribosome [GO:0003735]	cytosolic large ribosomal subunit [GO:0022625]	translation [GO:0006412];structural constituent of ribosome [GO:0003735];cytosolic large ribosomal subunit [GO:0022625]
A4IFP2	KRT4 protein	cytoskeleton organization [GO:0007010];epithelial cell differentiation [GO:0030855];negative regulation of epithelial cell proliferation [GO:0050680]	structural molecule activity [GO:0005198]	cell surface [GO:0009986];keratin filament [GO:0045095]	cytoskeleton organization [GO:0007010];epithelial cell differentiation [GO:0030855];negative regulation of epithelial cell proliferation [GO:0050680];structural molecule activity [GO:0005198];cell surface [GO:0009986];keratin filament [GO:0045095]
P68138	Actin, alpha skeletal muscle	mesenchyme migration [GO:0090131];positive regulation of gene expression [GO:0010628];skeletal muscle fiber development [GO:0048741];skeletal muscle thin filament assembly [GO:0030240]	ATP binding [GO:0005524]	actin filament [GO:0005884];cell body [GO:0044297];cytoplasm [GO:0005737];filopodium [GO:0030175];lamellipodium [GO:0030027];stress fiber [GO:0001725];striated muscle thin filament [GO:0005865]	mesenchyme migration [GO:0090131];positive regulation of gene expression [GO:0010628];skeletal muscle fiber development [GO:0048741];skeletal muscle thin filament assembly [GO:0030240];ATP binding [GO:0005524];actin filament [GO:0005884];cell body [GO:0044297];cytoplasm [GO:0005737];filopodium [GO:0030175];lamellipodium [GO:0030027];stress fiber [GO:0001725];striated muscle thin filament [GO:0005…
Q5E973	60S ribosomal protein L18	cytoplasmic translation [GO:0002181];translation [GO:0006412]	RNA binding [GO:0003723];structural constituent of ribosome [GO:0003735]	cytosolic large ribosomal subunit [GO:0022625];endoplasmic reticulum [GO:0005783];nucleolus [GO:0005730];polysomal ribosome [GO:0042788]	cytoplasmic translation [GO:0002181];translation [GO:0006412];RNA binding [GO:0003723];structural constituent of ribosome [GO:0003735];cytosolic large ribosomal subunit [GO:0022625];endoplasmic reticulum [GO:0005783];nucleolus [GO:0005730];polysomal ribosome [GO:0042788]
Q3ZC87	Pyruvate kinase		kinase activity [GO:0016301];magnesium ion binding [GO:0000287];potassium ion binding [GO:0030955];pyruvate kinase activity [GO:0004743]		kinase activity [GO:0016301];magnesium ion binding [GO:0000287];potassium ion binding [GO:0030955];pyruvate kinase activity [GO:0004743]
P19120	Heat shock cognate 71 kDa protein	ATP metabolic process [GO:0046034];chaperone cofactor-dependent protein refolding [GO:0051085];clathrin coat disassembly [GO:0072318];late endosomal microautophagy [GO:0061738];mRNA processing [GO:0006397];negative regulation of supramolecular fiber organization [GO:1902904];negative regulation of transcription, DNA-templated [GO:0045892];positive regulation by host of viral genome replication [G…	ATP binding [GO:0005524];ATPase activity, coupled [GO:0042623];C3HC4-type RING finger domain binding [GO:0055131];cadherin binding [GO:0045296];G-protein coupled receptor binding [GO:0001664];heat shock protein binding [GO:0031072];phosphatidylserine binding [GO:0001786];ubiquitin protein ligase binding [GO:0031625];unfolded protein binding [GO:0051082]	cytosol [GO:0005829];extracellular exosome [GO:0070062];intracellular ribonucleoprotein complex [GO:0030529];late endosome [GO:0005770];melanosome [GO:0042470];myelin sheath [GO:0043209];nucleolus [GO:0005730];nucleus [GO:0005634];plasma membrane [GO:0005886];Prp19 complex [GO:0000974];spliceosomal complex [GO:0005681];ubiquitin ligase complex [GO:0000151]	ATP metabolic process [GO:0046034];chaperone cofactor-dependent protein refolding [GO:0051085];clathrin coat disassembly [GO:0072318];late endosomal microautophagy [GO:0061738];mRNA processing [GO:0006397];negative regulation of supramolecular fiber organization [GO:1902904];negative regulation of transcription, DNA-templated [GO:0045892];positive regulation by host of viral genome replication [G…
Q3T0S6	60S ribosomal protein L8	cytoplasmic translation [GO:0002181]	RNA binding [GO:0003723];rRNA binding [GO:0019843];structural constituent of ribosome [GO:0003735]	cytosolic large ribosomal subunit [GO:0022625]	cytoplasmic translation [GO:0002181];RNA binding [GO:0003723];rRNA binding [GO:0019843];structural constituent of ribosome [GO:0003735];cytosolic large ribosomal subunit [GO:0022625]
Q712W6	Glyceraldehyde 3-phosphate dehydrogenase		glyceraldehyde-3-phosphate dehydrogenase (NAD+) (phosphorylating) activity [GO:0004365]		glyceraldehyde-3-phosphate dehydrogenase (NAD+) (phosphorylating) activity [GO:0004365]
Q58DW0	60S ribosomal protein L4	cytoplasmic translation [GO:0002181]	RNA binding [GO:0003723];structural constituent of ribosome [GO:0003735]	cytosolic large ribosomal subunit [GO:0022625]	cytoplasmic translation [GO:0002181];RNA binding [GO:0003723];structural constituent of ribosome [GO:0003735];cytosolic large ribosomal subunit [GO:0022625]
F1MK30	60S ribosomal protein L13	translation [GO:0006412]	structural constituent of ribosome [GO:0003735]	cytosol [GO:0005829];endoplasmic reticulum [GO:0005783];nucleolus [GO:0005730];ribosome [GO:0005840]	translation [GO:0006412];structural constituent of ribosome [GO:0003735];cytosol [GO:0005829];endoplasmic reticulum [GO:0005783];nucleolus [GO:0005730];ribosome [GO:0005840]
L8I5V9	Prostaglandin F2 receptor negative regulator			integral component of membrane [GO:0016021]	integral component of membrane [GO:0016021]
P02662	Alpha-S1-casein	negative regulation of apoptotic process [GO:0043066];negative regulation of gene expression [GO:0010629];negative regulation of supramolecular fiber organization [GO:1902904];positive regulation of androst-4-ene-3,17-dione biosynthetic process [GO:1903456];positive regulation of androstenedione secretion [GO:2000839];positive regulation of progesterone biosynthetic process [GO:2000184];positive …	amyloid-beta binding [GO:0001540];antioxidant activity [GO:0016209]	extracellular space [GO:0005615];Golgi apparatus [GO:0005794];Golgi lumen [GO:0005796]	negative regulation of apoptotic process [GO:0043066];negative regulation of gene expression [GO:0010629];negative regulation of supramolecular fiber organization [GO:1902904];positive regulation of androst-4-ene-3,17-dione biosynthetic process [GO:1903456];positive regulation of androstenedione secretion [GO:2000839];positive regulation of progesterone biosynthetic process [GO:2000184];positive …
L8I802	40S ribosomal protein S6	translation [GO:0006412]	structural constituent of ribosome [GO:0003735]	ribosome [GO:0005840]	translation [GO:0006412];structural constituent of ribosome [GO:0003735];ribosome [GO:0005840]
A6H7J7	Uncharacterized protein
E1BIL2	Uncharacterized protein		structural molecule activity [GO:0005198]	keratin filament [GO:0045095]	structural molecule activity [GO:0005198];keratin filament [GO:0045095]
E1BK63	Ribosomal protein L15	translation [GO:0006412]	structural constituent of ribosome [GO:0003735]	ribosome [GO:0005840]	translation [GO:0006412];structural constituent of ribosome [GO:0003735];ribosome [GO:0005840]
Q3ZBH3	CD151 antigen	cell surface receptor signaling pathway [GO:0007166]		integral component of plasma membrane [GO:0005887]	cell surface receptor signaling pathway [GO:0007166];integral component of plasma membrane [GO:0005887]
A5PK49	IGL@ protein
F1N7T1	NADH-cytochrome b5 reductase		cytochrome-b5 reductase activity, acting on NAD(P)H [GO:0004128]	endoplasmic reticulum [GO:0005783];lipid droplet [GO:0005811];mitochondrial inner membrane [GO:0005743]	cytochrome-b5 reductase activity, acting on NAD(P)H [GO:0004128];endoplasmic reticulum [GO:0005783];lipid droplet [GO:0005811];mitochondrial inner membrane [GO:0005743]
G3N0V0	Uncharacterized protein	B cell receptor signaling pathway [GO:0050853];complement activation, classical pathway [GO:0006958];defense response to bacterium [GO:0042742];innate immune response [GO:0045087];phagocytosis, engulfment [GO:0006911];phagocytosis, recognition [GO:0006910];positive regulation of B cell activation [GO:0050871]	antigen binding [GO:0003823];immunoglobulin receptor binding [GO:0034987]	blood microparticle [GO:0072562];external side of plasma membrane [GO:0009897];immunoglobulin complex, circulating [GO:0042571]	B cell receptor signaling pathway [GO:0050853];complement activation, classical pathway [GO:0006958];defense response to bacterium [GO:0042742];innate immune response [GO:0045087];phagocytosis, engulfment [GO:0006911];phagocytosis, recognition [GO:0006910];positive regulation of B cell activation [GO:0050871];antigen binding [GO:0003823];immunoglobulin receptor binding [GO:0034987];blood micropar…
A6QLG5	40S ribosomal protein S9	positive regulation of cell proliferation [GO:0008284];positive regulation of translational fidelity [GO:0045903];translation [GO:0006412]	rRNA binding [GO:0019843];structural constituent of ribosome [GO:0003735];translation regulator activity [GO:0045182]	cytosolic small ribosomal subunit [GO:0022627];intracellular ribonucleoprotein complex [GO:0030529];nucleolus [GO:0005730]	positive regulation of cell proliferation [GO:0008284];positive regulation of translational fidelity [GO:0045903];translation [GO:0006412];rRNA binding [GO:0019843];structural constituent of ribosome [GO:0003735];translation regulator activity [GO:0045182];cytosolic small ribosomal subunit [GO:0022627];intracellular ribonucleoprotein complex [GO:0030529];nucleolus [GO:0005730]
V9PW58	Beta-casein			extracellular region [GO:0005576]	extracellular region [GO:0005576]
L8IAF4	Ig lambda-1 chain C regions
L8J448	Neurofilament heavy polypeptide	axon development [GO:0061564];nucleosome assembly [GO:0006334]	DNA binding [GO:0003677];structural molecule activity [GO:0005198]	neurofilament [GO:0005883];nucleosome [GO:0000786]	axon development [GO:0061564];nucleosome assembly [GO:0006334];DNA binding [GO:0003677];structural molecule activity [GO:0005198];neurofilament [GO:0005883];nucleosome [GO:0000786]
Q3SZQ6	60S ribosomal protein L32	translation [GO:0006412]	structural constituent of ribosome [GO:0003735]	cytosolic large ribosomal subunit [GO:0022625]	translation [GO:0006412];structural constituent of ribosome [GO:0003735];cytosolic large ribosomal subunit [GO:0022625]
L8IIT8	Kappa-casein			extracellular region [GO:0005576]	extracellular region [GO:0005576]
G1K1B4	60S ribosomal protein L27a	translation [GO:0006412]	structural constituent of ribosome [GO:0003735]	large ribosomal subunit [GO:0015934]	translation [GO:0006412];structural constituent of ribosome [GO:0003735];large ribosomal subunit [GO:0015934]
Q58DW3	60S ribosomal protein L29	cytoplasmic translation [GO:0002181]	cadherin binding [GO:0045296];structural constituent of ribosome [GO:0003735]	cytosolic large ribosomal subunit [GO:0022625]	cytoplasmic translation [GO:0002181];cadherin binding [GO:0045296];structural constituent of ribosome [GO:0003735];cytosolic large ribosomal subunit [GO:0022625]
A1XED5	RPS5	translation [GO:0006412]	RNA binding [GO:0003723];structural constituent of ribosome [GO:0003735]	small ribosomal subunit [GO:0015935]	translation [GO:0006412];RNA binding [GO:0003723];structural constituent of ribosome [GO:0003735];small ribosomal subunit [GO:0015935]
B0JYN6	Alpha-2-HS-glycoprotein	acute-phase response [GO:0006953];negative regulation of bone mineralization [GO:0030502];ossification [GO:0001503];positive regulation of phagocytosis [GO:0050766];regulation of inflammatory response [GO:0050727]	cysteine-type endopeptidase inhibitor activity [GO:0004869]	extracellular matrix [GO:0031012];extracellular membrane-bounded organelle [GO:0065010];extracellular space [GO:0005615];Golgi apparatus [GO:0005794];plasma membrane [GO:0005886];vesicle [GO:0031982]	acute-phase response [GO:0006953];negative regulation of bone mineralization [GO:0030502];ossification [GO:0001503];positive regulation of phagocytosis [GO:0050766];regulation of inflammatory response [GO:0050727];cysteine-type endopeptidase inhibitor activity [GO:0004869];extracellular matrix [GO:0031012];extracellular membrane-bounded organelle [GO:0065010];extracellular space [GO:0005615];Golg…
L8I1U1	Annexin		calcium ion binding [GO:0005509];calcium-dependent phospholipid binding [GO:0005544];cytoskeletal protein binding [GO:0008092];phospholipase inhibitor activity [GO:0004859]		calcium ion binding [GO:0005509];calcium-dependent phospholipid binding [GO:0005544];cytoskeletal protein binding [GO:0008092];phospholipase inhibitor activity [GO:0004859]
P01030	Complement C4	complement activation, classical pathway [GO:0006958];inflammatory response [GO:0006954];innate immune response [GO:0045087]		axon [GO:0030424];cell junction [GO:0030054];dendrite [GO:0030425];extracellular space [GO:0005615];synapse [GO:0045202]	complement activation, classical pathway [GO:0006958];inflammatory response [GO:0006954];innate immune response [GO:0045087];axon [GO:0030424];cell junction [GO:0030054];dendrite [GO:0030425];extracellular space [GO:0005615];synapse [GO:0045202]
Q3T0K7	MFGE8 protein
Q862I1	60S ribosomal protein L24	assembly of large subunit precursor of preribosome [GO:1902626];cytoplasmic translation [GO:0002181];exit from mitosis [GO:0010458];mitotic cell cycle checkpoint [GO:0007093];optic nerve development [GO:0021554];retina development in camera-type eye [GO:0060041];retinal ganglion cell axon guidance [GO:0031290];ribosomal large subunit assembly [GO:0000027];translation [GO:0006412]	cadherin binding [GO:0045296];RNA binding [GO:0003723];structural constituent of ribosome [GO:0003735]	cytosolic large ribosomal subunit [GO:0022625];endoplasmic reticulum [GO:0005783];polysomal ribosome [GO:0042788]	assembly of large subunit precursor of preribosome [GO:1902626];cytoplasmic translation [GO:0002181];exit from mitosis [GO:0010458];mitotic cell cycle checkpoint [GO:0007093];optic nerve development [GO:0021554];retina development in camera-type eye [GO:0060041];retinal ganglion cell axon guidance [GO:0031290];ribosomal large subunit assembly [GO:0000027];translation [GO:0006412];cadherin binding…
P80746	Integrin alpha-V	blood vessel development [GO:0001568];cell adhesion mediated by integrin [GO:0033627];integrin-mediated signaling pathway [GO:0007229]	metal ion binding [GO:0046872];virus receptor activity [GO:0001618]	focal adhesion [GO:0005925];integrin complex [GO:0008305]	blood vessel development [GO:0001568];cell adhesion mediated by integrin [GO:0033627];integrin-mediated signaling pathway [GO:0007229];metal ion binding [GO:0046872];virus receptor activity [GO:0001618];focal adhesion [GO:0005925];integrin complex [GO:0008305]
G5E604	Uncharacterized protein	immune response [GO:0006955];immunoglobulin production [GO:0002377]		extracellular space [GO:0005615]	immune response [GO:0006955];immunoglobulin production [GO:0002377];extracellular space [GO:0005615]
F1MH65	Filensin	cell maturation [GO:0048469];lens fiber cell development [GO:0070307]	structural constituent of eye lens [GO:0005212]	cytoplasm [GO:0005737];intermediate filament [GO:0005882]	cell maturation [GO:0048469];lens fiber cell development [GO:0070307];structural constituent of eye lens [GO:0005212];cytoplasm [GO:0005737];intermediate filament [GO:0005882]
Q56AP4	Glyceraldehyde-phosphate dehydrogenase		oxidoreductase activity, acting on the aldehyde or oxo group of donors, NAD or NADP as acceptor [GO:0016620]		oxidoreductase activity, acting on the aldehyde or oxo group of donors, NAD or NADP as acceptor [GO:0016620]
Q8SPJ1	Junction plakoglobin	adherens junction assembly [GO:0034333];bundle of His cell-Purkinje myocyte adhesion involved in cell communication [GO:0086073];cell migration [GO:0016477];cellular response to indole-3-methanol [GO:0071681];desmosome assembly [GO:0002159];detection of mechanical stimulus [GO:0050982];endothelial cell-cell adhesion [GO:0071603];negative regulation of blood vessel endothelial cell migration [GO:0…	alpha-catenin binding [GO:0045294];cadherin binding [GO:0045296];protein homodimerization activity [GO:0042803];protein phosphatase binding [GO:0019903];signal transducer activity [GO:0004871];structural molecule activity [GO:0005198];transcription coactivator activity [GO:0003713]	catenin complex [GO:0016342];cell-cell adherens junction [GO:0005913];cytoplasmic side of plasma membrane [GO:0009898];cytoskeleton [GO:0005856];cytosol [GO:0005829];desmosome [GO:0030057];gamma-catenin-TCF7L2 complex [GO:0071665];intercalated disc [GO:0014704];intermediate filament [GO:0005882];nucleus [GO:0005634];protein-DNA complex [GO:0032993];Z disc [GO:0030018];zonula adherens [GO:0005915]	adherens junction assembly [GO:0034333];bundle of His cell-Purkinje myocyte adhesion involved in cell communication [GO:0086073];cell migration [GO:0016477];cellular response to indole-3-methanol [GO:0071681];desmosome assembly [GO:0002159];detection of mechanical stimulus [GO:0050982];endothelial cell-cell adhesion [GO:0071603];negative regulation of blood vessel endothelial cell migration [GO:0…
L8IYY4	Uncharacterized protein	translation [GO:0006412]	structural constituent of ribosome [GO:0003735]	ribosome [GO:0005840]	translation [GO:0006412];structural constituent of ribosome [GO:0003735];ribosome [GO:0005840]
E1BG49	Centromere protein E	lateral attachment of mitotic spindle microtubules to kinetochore [GO:0099607];microtubule plus-end directed mitotic chromosome migration [GO:0099606];microtubule-based movement [GO:0007018];mitotic chromosome movement towards spindle pole [GO:0007079];mitotic spindle organization [GO:0007052];positive regulation of protein kinase activity [GO:0045860];regulation of mitotic metaphase/anaphase tra…	ATP binding [GO:0005524];ATPase activity [GO:0016887];kinetochore binding [GO:0043515];microtubule binding [GO:0008017];microtubule motor activity [GO:0003777]	condensed chromosome, centromeric region [GO:0000779];cytosol [GO:0005829];kinesin complex [GO:0005871];kinetochore [GO:0000776];kinetochore microtubule [GO:0005828];midbody [GO:0030496];mitotic spindle midzone [GO:1990023];nucleoplasm [GO:0005654]	lateral attachment of mitotic spindle microtubules to kinetochore [GO:0099607];microtubule plus-end directed mitotic chromosome migration [GO:0099606];microtubule-based movement [GO:0007018];mitotic chromosome movement towards spindle pole [GO:0007079];mitotic spindle organization [GO:0007052];positive regulation of protein kinase activity [GO:0045860];regulation of mitotic metaphase/anaphase tra…
G3MYP5	Microtubule associated protein 1A	microtubule cytoskeleton organization [GO:0000226]	microtubule binding [GO:0008017]	microtubule [GO:0005874]	microtubule cytoskeleton organization [GO:0000226];microtubule binding [GO:0008017];microtubule [GO:0005874]
L8HPI1	Histone H4	DNA-templated transcription, initiation [GO:0006352];nucleosome assembly [GO:0006334]	DNA binding [GO:0003677];protein heterodimerization activity [GO:0046982]	nucleosome [GO:0000786];nucleus [GO:0005634]	DNA-templated transcription, initiation [GO:0006352];nucleosome assembly [GO:0006334];DNA binding [GO:0003677];protein heterodimerization activity [GO:0046982];nucleosome [GO:0000786];nucleus [GO:0005634]
L8HXM8	Tetraspanin			integral component of membrane [GO:0016021]	integral component of membrane [GO:0016021]
A0A1F3	L-lactate dehydrogenase A chain	carbohydrate metabolic process [GO:0005975];carboxylic acid metabolic process [GO:0019752]	L-lactate dehydrogenase activity [GO:0004459]	cytoplasm [GO:0005737]	carbohydrate metabolic process [GO:0005975];carboxylic acid metabolic process [GO:0019752];L-lactate dehydrogenase activity [GO:0004459];cytoplasm [GO:0005737]
L8IRL2	SLAM family member 9			integral component of membrane [GO:0016021]	integral component of membrane [GO:0016021]
L8J1K2	Uncharacterized protein		ATP binding [GO:0005524];ephrin receptor activity [GO:0005003]	integral component of membrane [GO:0016021]	ATP binding [GO:0005524];ephrin receptor activity [GO:0005003];integral component of membrane [GO:0016021]
F1MEB5	Interleukin-12 receptor subunit beta-2	interferon-gamma production [GO:0032609];peptidyl-tyrosine phosphorylation [GO:0018108];positive regulation of interferon-gamma production [GO:0032729];response to lipopolysaccharide [GO:0032496]	cytokine receptor activity [GO:0004896];protein kinase binding [GO:0019901]	external side of plasma membrane [GO:0009897]	interferon-gamma production [GO:0032609];peptidyl-tyrosine phosphorylation [GO:0018108];positive regulation of interferon-gamma production [GO:0032729];response to lipopolysaccharide [GO:0032496];cytokine receptor activity [GO:0004896];protein kinase binding [GO:0019901];external side of plasma membrane [GO:0009897]
L8IEZ4	Nuclear receptor coactivator 5
F1MPJ3	Ventricular zone expressed PH domain containing 1
B7FEK7	43kDa collectin			collagen trimer [GO:0005581]	collagen trimer [GO:0005581]
Q08D81	WD repeat domain 13	negative regulation of type B pancreatic cell proliferation [GO:1904691]	promoter-specific chromatin binding [GO:1990841]	microtubule organizing center [GO:0005815];nucleoplasm [GO:0005654];plasma membrane [GO:0005886]	negative regulation of type B pancreatic cell proliferation [GO:1904691];promoter-specific chromatin binding [GO:1990841];microtubule organizing center [GO:0005815];nucleoplasm [GO:0005654];plasma membrane [GO:0005886]
Q5E9U4	tRNA wybutosine-synthesizing protein 3 homolog	tRNA processing [GO:0008033]	methyltransferase activity [GO:0008168]		tRNA processing [GO:0008033];methyltransferase activity [GO:0008168]
L8J0S8	Coiled-coil domain-containing protein 22
A3KN07	DDX41 protein	cell differentiation [GO:0030154];cell proliferation [GO:0008283];cellular response to interferon-beta [GO:0035458];defense response to virus [GO:0051607];mRNA splicing, via spliceosome [GO:0000398];positive regulation of transcription by RNA polymerase II [GO:0045944];RNA secondary structure unwinding [GO:0010501]	ATP binding [GO:0005524];ATP-dependent RNA helicase activity [GO:0004004];DNA binding [GO:0003677]	catalytic step 2 spliceosome [GO:0071013];cytoplasm [GO:0005737];endoplasmic reticulum [GO:0005783];nucleolus [GO:0005730]	cell differentiation [GO:0030154];cell proliferation [GO:0008283];cellular response to interferon-beta [GO:0035458];defense response to virus [GO:0051607];mRNA splicing, via spliceosome [GO:0000398];positive regulation of transcription by RNA polymerase II [GO:0045944];RNA secondary structure unwinding [GO:0010501];ATP binding [GO:0005524];ATP-dependent RNA helicase activity [GO:0004004];DNA bind…
E1BK38	ATP binding cassette subfamily A member 13	lipid transport [GO:0006869]	ATP binding [GO:0005524];ATPase activity, coupled to transmembrane movement of substances [GO:0042626]	integral component of membrane [GO:0016021];intracellular membrane-bounded organelle [GO:0043231]	lipid transport [GO:0006869];ATP binding [GO:0005524];ATPase activity, coupled to transmembrane movement of substances [GO:0042626];integral component of membrane [GO:0016021];intracellular membrane-bounded organelle [GO:0043231]
L8I102	Fibrous sheath CABYR-binding protein
L8HQD8	Polypyrimidine tract-binding protein 1	mRNA processing [GO:0006397]	RNA binding [GO:0003723]	nucleus [GO:0005634]	mRNA processing [GO:0006397];RNA binding [GO:0003723];nucleus [GO:0005634]
Q1KZG5	Ca2+-dependent secretion activator	dense core granule exocytosis [GO:1990504];synaptic vesicle exocytosis [GO:0016079]		presynapse [GO:0098793]	dense core granule exocytosis [GO:1990504];synaptic vesicle exocytosis [GO:0016079];presynapse [GO:0098793]
P02777	Platelet factor 4	chemokine-mediated signaling pathway [GO:0070098];cytokine-mediated signaling pathway [GO:0019221];G-protein coupled receptor signaling pathway [GO:0007186];immune response [GO:0006955];inflammatory response [GO:0006954];leukocyte chemotaxis [GO:0030595];negative regulation of angiogenesis [GO:0016525];negative regulation of megakaryocyte differentiation [GO:0045653];platelet activation [GO:00301…	chemokine activity [GO:0008009];CXCR chemokine receptor binding [GO:0045236];CXCR3 chemokine receptor binding [GO:0048248];heparin binding [GO:0008201]	extracellular space [GO:0005615]	chemokine-mediated signaling pathway [GO:0070098];cytokine-mediated signaling pathway [GO:0019221];G-protein coupled receptor signaling pathway [GO:0007186];immune response [GO:0006955];inflammatory response [GO:0006954];leukocyte chemotaxis [GO:0030595];negative regulation of angiogenesis [GO:0016525];negative regulation of megakaryocyte differentiation [GO:0045653];platelet activation [GO:00301…
Q2T9U5	RNA exonuclease 5		exonuclease activity [GO:0004527];RNA binding [GO:0003723]	nucleolus [GO:0005730]	exonuclease activity [GO:0004527];RNA binding [GO:0003723];nucleolus [GO:0005730]
D5FLG3	Gli3	anterior/posterior pattern specification [GO:0009952];dorsal/ventral pattern formation [GO:0009953];embryonic organ development [GO:0048568];smoothened signaling pathway [GO:0007224]	DNA binding transcription factor activity [GO:0003700]		anterior/posterior pattern specification [GO:0009952];dorsal/ventral pattern formation [GO:0009953];embryonic organ development [GO:0048568];smoothened signaling pathway [GO:0007224];DNA binding transcription factor activity [GO:0003700]
E1BF27	Solute carrier family 38 member 10	amino acid transmembrane transport [GO:0003333];bone development [GO:0060348]	amino acid transmembrane transporter activity [GO:0015171]	Golgi apparatus [GO:0005794];integral component of membrane [GO:0016021]	amino acid transmembrane transport [GO:0003333];bone development [GO:0060348];amino acid transmembrane transporter activity [GO:0015171];Golgi apparatus [GO:0005794];integral component of membrane [GO:0016021]
L8IEW3	Unconventional prefoldin RPB5 interactor
L8IX29	Uncharacterized protein
O46375	Transthyretin	retinol metabolic process [GO:0042572];thyroid hormone transport [GO:0070327]	hormone activity [GO:0005179];identical protein binding [GO:0042802];thyroid hormone binding [GO:0070324]	extracellular space [GO:0005615]	retinol metabolic process [GO:0042572];thyroid hormone transport [GO:0070327];hormone activity [GO:0005179];identical protein binding [GO:0042802];thyroid hormone binding [GO:0070324];extracellular space [GO:0005615]
F1MC27	Lemur tyrosine kinase 3		ATP binding [GO:0005524];protein kinase activity [GO:0004672]	integral component of membrane [GO:0016021]	ATP binding [GO:0005524];protein kinase activity [GO:0004672];integral component of membrane [GO:0016021]
F1N5L4	TYRO3 protein tyrosine kinase	apoptotic cell clearance [GO:0043277];forebrain cell migration [GO:0021885];natural killer cell differentiation [GO:0001779];negative regulation of inflammatory response [GO:0050728];negative regulation of innate immune response [GO:0045824];negative regulation of lymphocyte activation [GO:0051250];negative regulation of neuron apoptotic process [GO:0043524];negative regulation of toll-like recep…	ATP binding [GO:0005524];phosphatidylinositol 3-kinase binding [GO:0043548];protein heterodimerization activity [GO:0046982];protein tyrosine kinase activity [GO:0004713]	endoplasmic reticulum membrane [GO:0005789];integral component of membrane [GO:0016021];nuclear envelope [GO:0005635];nucleus [GO:0005634]	apoptotic cell clearance [GO:0043277];forebrain cell migration [GO:0021885];natural killer cell differentiation [GO:0001779];negative regulation of inflammatory response [GO:0050728];negative regulation of innate immune response [GO:0045824];negative regulation of lymphocyte activation [GO:0051250];negative regulation of neuron apoptotic process [GO:0043524];negative regulation of toll-like recep…
G3MY77	Magnesium transporter 1	protein N-linked glycosylation via asparagine [GO:0018279]		integral component of membrane [GO:0016021];oligosaccharyltransferase complex [GO:0008250]	protein N-linked glycosylation via asparagine [GO:0018279];integral component of membrane [GO:0016021];oligosaccharyltransferase complex [GO:0008250]
G3N0M1	Uncharacterized protein
L8I787	Uncharacterized protein		oxidoreductase activity [GO:0016491]		oxidoreductase activity [GO:0016491]
L8IWM3	Transforming acidic coiled-coil-containing protein 2
Q08E58	Tubulin tyrosine ligase-like family, member 12	cellular protein modification process [GO:0006464]	ATP binding [GO:0005524];ligase activity [GO:0016874]		cellular protein modification process [GO:0006464];ATP binding [GO:0005524];ligase activity [GO:0016874]
Q1RMP1	ADP ribosylation factor like GTPase 10		GTP binding [GO:0005525]	integral component of membrane [GO:0016021];intracellular [GO:0005622]	GTP binding [GO:0005525];integral component of membrane [GO:0016021];intracellular [GO:0005622]
Q3ZBK6	U6 snRNA-associated Sm-like protein LSm4	cytoplasmic mRNA processing body assembly [GO:0033962];nuclear-transcribed mRNA catabolic process [GO:0000956];spliceosomal complex assembly [GO:0000245];spliceosomal snRNP assembly [GO:0000387]	PH domain binding [GO:0042731];U6 snRNA binding [GO:0017070]	cytosol [GO:0005829];membrane [GO:0016020];P-body [GO:0000932];protein complex [GO:0043234];spliceosomal complex [GO:0005681];spliceosomal tri-snRNP complex [GO:0097526];U6 snRNP [GO:0005688]	cytoplasmic mRNA processing body assembly [GO:0033962];nuclear-transcribed mRNA catabolic process [GO:0000956];spliceosomal complex assembly [GO:0000245];spliceosomal snRNP assembly [GO:0000387];PH domain binding [GO:0042731];U6 snRNA binding [GO:0017070];cytosol [GO:0005829];membrane [GO:0016020];P-body [GO:0000932];protein complex [GO:0043234];spliceosomal complex [GO:0005681];spliceosomal tri-…
A6QNT5	PCDHA13 protein	homophilic cell adhesion via plasma membrane adhesion molecules [GO:0007156];nervous system development [GO:0007399]	calcium ion binding [GO:0005509]	plasma membrane [GO:0005886]	homophilic cell adhesion via plasma membrane adhesion molecules [GO:0007156];nervous system development [GO:0007399];calcium ion binding [GO:0005509];plasma membrane [GO:0005886]
A8E644	DCLK1 protein	intracellular signal transduction [GO:0035556]		intracellular [GO:0005622]	intracellular signal transduction [GO:0035556];intracellular [GO:0005622]
E1B740	Small nuclear RNA activating complex polypeptide 4	snRNA transcription [GO:0009301]	DNA binding [GO:0003677]	snRNA-activating protein complex [GO:0019185]	snRNA transcription [GO:0009301];DNA binding [GO:0003677];snRNA-activating protein complex [GO:0019185]
E1B7E3	Golgin A4	Golgi to plasma membrane protein transport [GO:0043001];positive regulation of axon extension [GO:0045773]	GTPase binding [GO:0051020]	cytosol [GO:0005829];Golgi apparatus [GO:0005794]	Golgi to plasma membrane protein transport [GO:0043001];positive regulation of axon extension [GO:0045773];GTPase binding [GO:0051020];cytosol [GO:0005829];Golgi apparatus [GO:0005794]
E1BCR2	Death inducer-obliterator 1	apoptotic signaling pathway [GO:0097190];transcription, DNA-templated [GO:0006351]	metal ion binding [GO:0046872]	nucleus [GO:0005634]	apoptotic signaling pathway [GO:0097190];transcription, DNA-templated [GO:0006351];metal ion binding [GO:0046872];nucleus [GO:0005634]
E1BNY9	HECT, UBA and WWE domain containing 1, E3 ubiquitin protein ligase	base-excision repair [GO:0006284];histone ubiquitination [GO:0016574];positive regulation of protein targeting to mitochondrion [GO:1903955];protein monoubiquitination [GO:0006513];protein polyubiquitination [GO:0000209];protein ubiquitination involved in ubiquitin-dependent protein catabolic process [GO:0042787]	ubiquitin protein ligase activity [GO:0061630]	cytoplasm [GO:0005737];cytosol [GO:0005829];nucleoplasm [GO:0005654];nucleus [GO:0005634]	base-excision repair [GO:0006284];histone ubiquitination [GO:0016574];positive regulation of protein targeting to mitochondrion [GO:1903955];protein monoubiquitination [GO:0006513];protein polyubiquitination [GO:0000209];protein ubiquitination involved in ubiquitin-dependent protein catabolic process [GO:0042787];ubiquitin protein ligase activity [GO:0061630];cytoplasm [GO:0005737];cytosol [GO:00…
E1BPM3	Interleukin 7 receptor	B cell proliferation [GO:0042100];cell growth [GO:0016049];cell morphogenesis [GO:0000902];homeostasis of number of cells [GO:0048872];immunoglobulin production [GO:0002377];lymph node development [GO:0048535];negative regulation of T cell mediated cytotoxicity [GO:0001915];positive regulation of cell proliferation [GO:0008284];positive regulation of gene expression [GO:0010628];positive regulati…	cytokine receptor activity [GO:0004896]	external side of plasma membrane [GO:0009897];integral component of membrane [GO:0016021]	B cell proliferation [GO:0042100];cell growth [GO:0016049];cell morphogenesis [GO:0000902];homeostasis of number of cells [GO:0048872];immunoglobulin production [GO:0002377];lymph node development [GO:0048535];negative regulation of T cell mediated cytotoxicity [GO:0001915];positive regulation of cell proliferation [GO:0008284];positive regulation of gene expression [GO:0010628];positive regulati…
F1MH29	Uncharacterized protein		RNA binding [GO:0003723]		RNA binding [GO:0003723]
F1MRG9	DCN1-like protein	positive regulation of ubiquitin-protein transferase activity [GO:0051443];protein neddylation [GO:0045116]	cullin family protein binding [GO:0097602];ubiquitin conjugating enzyme binding [GO:0031624];ubiquitin-like protein binding [GO:0032182]	ubiquitin ligase complex [GO:0000151]	positive regulation of ubiquitin-protein transferase activity [GO:0051443];protein neddylation [GO:0045116];cullin family protein binding [GO:0097602];ubiquitin conjugating enzyme binding [GO:0031624];ubiquitin-like protein binding [GO:0032182];ubiquitin ligase complex [GO:0000151]
F1N2Q9	DIRAS family GTPase 2	signal transduction [GO:0007165]	GTP binding [GO:0005525];GTPase activity [GO:0003924]	plasma membrane [GO:0005886]	signal transduction [GO:0007165];GTP binding [GO:0005525];GTPase activity [GO:0003924];plasma membrane [GO:0005886]
L8IKX2	Fibroblast growth factor	fibroblast growth factor receptor signaling pathway [GO:0008543]	fibroblast growth factor receptor binding [GO:0005104];growth factor activity [GO:0008083]	extracellular region [GO:0005576]	fibroblast growth factor receptor signaling pathway [GO:0008543];fibroblast growth factor receptor binding [GO:0005104];growth factor activity [GO:0008083];extracellular region [GO:0005576]
L8IMD2	Serine/threonine-protein kinase PDIK1L		ATP binding [GO:0005524];protein serine/threonine kinase activity [GO:0004674]		ATP binding [GO:0005524];protein serine/threonine kinase activity [GO:0004674]
L8IQZ0	Calpain-13		calcium ion binding [GO:0005509];calcium-dependent cysteine-type endopeptidase activity [GO:0004198]	intracellular [GO:0005622]	calcium ion binding [GO:0005509];calcium-dependent cysteine-type endopeptidase activity [GO:0004198];intracellular [GO:0005622]
Q9TRB9	Enterotoxin-binding glycoprotein PP20K
A0JNK3	Serine protease HTRA2, mitochondrial	adult walking behavior [GO:0007628];cellular protein catabolic process [GO:0044257];cellular response to growth factor stimulus [GO:0071363];cellular response to heat [GO:0034605];cellular response to interferon-beta [GO:0035458];cellular response to oxidative stress [GO:0034599];cellular response to retinoic acid [GO:0071300];forebrain development [GO:0030900];intrinsic apoptotic signaling pathw…	identical protein binding [GO:0042802];serine-type endopeptidase activity [GO:0004252]	CD40 receptor complex [GO:0035631];chromatin [GO:0000785];cytoplasmic side of plasma membrane [GO:0009898];cytoskeleton [GO:0005856];cytosol [GO:0005829];mitochondrial intermembrane space [GO:0005758];mitochondrial membrane [GO:0031966];nucleus [GO:0005634];serine-type endopeptidase complex [GO:1905370]	adult walking behavior [GO:0007628];cellular protein catabolic process [GO:0044257];cellular response to growth factor stimulus [GO:0071363];cellular response to heat [GO:0034605];cellular response to interferon-beta [GO:0035458];cellular response to oxidative stress [GO:0034599];cellular response to retinoic acid [GO:0071300];forebrain development [GO:0030900];intrinsic apoptotic signaling pathw…
P81134	Renin receptor		receptor activity [GO:0004872]	integral component of membrane [GO:0016021]	receptor activity [GO:0004872];integral component of membrane [GO:0016021]
E1BC48	Centrosomal protein 350	microtubule anchoring [GO:0034453]	microtubule binding [GO:0008017]	centriole [GO:0005814];centrosome [GO:0005813]	microtubule anchoring [GO:0034453];microtubule binding [GO:0008017];centriole [GO:0005814];centrosome [GO:0005813]
E1BNT9	Coiled-coil domain containing 78	de novo centriole assembly involved in multi-ciliated epithelial cell differentiation [GO:0098535];skeletal muscle contraction [GO:0003009]		centriole [GO:0005814];deuterosome [GO:0098536];perinuclear region of cytoplasm [GO:0048471];sarcolemma [GO:0042383];sarcoplasmic reticulum [GO:0016529]	de novo centriole assembly involved in multi-ciliated epithelial cell differentiation [GO:0098535];skeletal muscle contraction [GO:0003009];centriole [GO:0005814];deuterosome [GO:0098536];perinuclear region of cytoplasm [GO:0048471];sarcolemma [GO:0042383];sarcoplasmic reticulum [GO:0016529]
E1BQ28	Solute carrier family 39 member 8	cadmium ion transmembrane transport [GO:0070574];cellular zinc ion homeostasis [GO:0006882];zinc II ion transmembrane import [GO:0071578]	zinc ion transmembrane transporter activity [GO:0005385]	integral component of plasma membrane [GO:0005887];organelle membrane [GO:0031090]	cadmium ion transmembrane transport [GO:0070574];cellular zinc ion homeostasis [GO:0006882];zinc II ion transmembrane import [GO:0071578];zinc ion transmembrane transporter activity [GO:0005385];integral component of plasma membrane [GO:0005887];organelle membrane [GO:0031090]
F1MEP2	Olfactory receptor	G-protein coupled receptor signaling pathway [GO:0007186]	G-protein coupled receptor activity [GO:0004930];olfactory receptor activity [GO:0004984]	integral component of membrane [GO:0016021];plasma membrane [GO:0005886]	G-protein coupled receptor signaling pathway [GO:0007186];G-protein coupled receptor activity [GO:0004930];olfactory receptor activity [GO:0004984];integral component of membrane [GO:0016021];plasma membrane [GO:0005886]
F1MX60	Cytoplasmic FMR1-interacting protein 2	activation of cysteine-type endopeptidase activity [GO:0097202];apoptotic process [GO:0006915];cell-cell adhesion [GO:0098609];dendrite extension [GO:0097484];positive regulation of neurotrophin TRK receptor signaling pathway [GO:0051388]		perinuclear region of cytoplasm [GO:0048471];synapse [GO:0045202]	activation of cysteine-type endopeptidase activity [GO:0097202];apoptotic process [GO:0006915];cell-cell adhesion [GO:0098609];dendrite extension [GO:0097484];positive regulation of neurotrophin TRK receptor signaling pathway [GO:0051388];perinuclear region of cytoplasm [GO:0048471];synapse [GO:0045202]
F1MX80	Methyltransferase like 3	cellular response to DNA damage stimulus [GO:0006974];cellular response to UV [GO:0034644];mRNA splicing, via spliceosome [GO:0000398];positive regulation of cap-independent translational initiation [GO:1903679];primary miRNA methylation [GO:1990744]	mRNA (2'-O-methyladenosine-N6-)-methyltransferase activity [GO:0016422];mRNA binding [GO:0003729];protein heterodimerization activity [GO:0046982];S-adenosyl-L-methionine binding [GO:1904047]	nuclear speck [GO:0016607];RNA N6-methyladenosine methyltransferase complex [GO:0036396]	cellular response to DNA damage stimulus [GO:0006974];cellular response to UV [GO:0034644];mRNA splicing, via spliceosome [GO:0000398];positive regulation of cap-independent translational initiation [GO:1903679];primary miRNA methylation [GO:1990744];mRNA (2'-O-methyladenosine-N6-)-methyltransferase activity [GO:0016422];mRNA binding [GO:0003729];protein heterodimerization activity [GO:0046982];S…
F1N065	Kelch-like protein 1	adult walking behavior [GO:0007628];cerebellar Purkinje cell layer development [GO:0021680];dendrite development [GO:0016358];protein ubiquitination [GO:0016567]		Cul3-RING ubiquitin ligase complex [GO:0031463];cytoplasm [GO:0005737];dendrite [GO:0030425];neuronal cell body [GO:0043025]	adult walking behavior [GO:0007628];cerebellar Purkinje cell layer development [GO:0021680];dendrite development [GO:0016358];protein ubiquitination [GO:0016567];Cul3-RING ubiquitin ligase complex [GO:0031463];cytoplasm [GO:0005737];dendrite [GO:0030425];neuronal cell body [GO:0043025]
F1N0Y1	Scribbled planar cell polarity protein	activation of GTPase activity [GO:0090630];apoptotic process involved in morphogenesis [GO:0060561];auditory receptor cell stereocilium organization [GO:0060088];cell migration [GO:0016477];cell proliferation [GO:0008283];cell-cell adhesion [GO:0098609];chemical synaptic transmission [GO:0007268];cochlear nucleus development [GO:0021747];establishment of apical/basal cell polarity [GO:0035089];es…	cadherin binding [GO:0045296];guanylate kinase activity [GO:0004385];ionotropic glutamate receptor binding [GO:0035255]	basolateral plasma membrane [GO:0016323];cell leading edge [GO:0031252];cell-cell adherens junction [GO:0005913];cell-cell contact zone [GO:0044291];myelin sheath abaxonal region [GO:0035748];nucleoplasm [GO:0005654];postsynaptic density [GO:0014069];postsynaptic membrane [GO:0045211];presynaptic membrane [GO:0042734];Scrib-APC-beta-catenin complex [GO:0034750]	activation of GTPase activity [GO:0090630];apoptotic process involved in morphogenesis [GO:0060561];auditory receptor cell stereocilium organization [GO:0060088];cell migration [GO:0016477];cell proliferation [GO:0008283];cell-cell adhesion [GO:0098609];chemical synaptic transmission [GO:0007268];cochlear nucleus development [GO:0021747];establishment of apical/basal cell polarity [GO:0035089];es…
F1N5W6	Hexosyltransferase	protein glycosylation [GO:0006486]	galactosyltransferase activity [GO:0008378]	Golgi membrane [GO:0000139];integral component of membrane [GO:0016021]	protein glycosylation [GO:0006486];galactosyltransferase activity [GO:0008378];Golgi membrane [GO:0000139];integral component of membrane [GO:0016021]
G3MY61	AT-rich interactive domain-containing protein 5A	cellular response to estrogen stimulus [GO:0071391];negative regulation of transcription by RNA polymerase II [GO:0000122]	androgen receptor binding [GO:0050681];estrogen receptor binding [GO:0030331];retinoid X receptor binding [GO:0046965];sequence-specific DNA binding [GO:0043565];thyroid hormone receptor binding [GO:0046966];transcription corepressor activity [GO:0003714]	nucleolus [GO:0005730];nucleoplasm [GO:0005654]	cellular response to estrogen stimulus [GO:0071391];negative regulation of transcription by RNA polymerase II [GO:0000122];androgen receptor binding [GO:0050681];estrogen receptor binding [GO:0030331];retinoid X receptor binding [GO:0046965];sequence-specific DNA binding [GO:0043565];thyroid hormone receptor binding [GO:0046966];transcription corepressor activity [GO:0003714];nucleolus [GO:000573…
G3MYM4	Zinc finger protein 292		nucleic acid binding [GO:0003676]		nucleic acid binding [GO:0003676]
G3X874	Lys-63-specific deubiquitinase BRCC36	DNA repair [GO:0006281];protein K63-linked deubiquitination [GO:0070536]	thiol-dependent ubiquitin-specific protease activity [GO:0004843]	BRCA1-A complex [GO:0070531];BRISC complex [GO:0070552]	DNA repair [GO:0006281];protein K63-linked deubiquitination [GO:0070536];thiol-dependent ubiquitin-specific protease activity [GO:0004843];BRCA1-A complex [GO:0070531];BRISC complex [GO:0070552]
G5E598	CD99 antigen precursor			integral component of membrane [GO:0016021]	integral component of membrane [GO:0016021]
L8HYP9	Double-strand break repair protein MRE11A	double-strand break repair [GO:0006302];meiotic cell cycle [GO:0051321]	3'-5' exonuclease activity [GO:0008408];endonuclease activity [GO:0004519];manganese ion binding [GO:0030145]	Mre11 complex [GO:0030870]	double-strand break repair [GO:0006302];meiotic cell cycle [GO:0051321];3'-5' exonuclease activity [GO:0008408];endonuclease activity [GO:0004519];manganese ion binding [GO:0030145];Mre11 complex [GO:0030870]
L8I7I9	Pre-B lymphocyte protein 3
L8I9C4	Potassium voltage-gated channel subfamily H member 8	regulation of ion transmembrane transport [GO:0034765]	phosphorelay sensor kinase activity [GO:0000155];voltage-gated potassium channel activity [GO:0005249]	integral component of membrane [GO:0016021];intracellular [GO:0005622]	regulation of ion transmembrane transport [GO:0034765];phosphorelay sensor kinase activity [GO:0000155];voltage-gated potassium channel activity [GO:0005249];integral component of membrane [GO:0016021];intracellular [GO:0005622]
L8IBE2	AP-3 complex subunit beta	intracellular protein transport [GO:0006886];vesicle-mediated transport [GO:0016192]		AP-3 adaptor complex [GO:0030123];clathrin adaptor complex [GO:0030131]	intracellular protein transport [GO:0006886];vesicle-mediated transport [GO:0016192];AP-3 adaptor complex [GO:0030123];clathrin adaptor complex [GO:0030131]
L8IGG4	FYVE, RhoGEF and PH domain-containing protein 5	regulation of Rho protein signal transduction [GO:0035023]	metal ion binding [GO:0046872];Rho guanyl-nucleotide exchange factor activity [GO:0005089]		regulation of Rho protein signal transduction [GO:0035023];metal ion binding [GO:0046872];Rho guanyl-nucleotide exchange factor activity [GO:0005089]
L8IJ20	Zinc finger SWIM domain-containing protein 1		zinc ion binding [GO:0008270]		zinc ion binding [GO:0008270]
L8IRE7	Histone H3		DNA binding [GO:0003677];protein heterodimerization activity [GO:0046982]	nucleosome [GO:0000786];nucleus [GO:0005634]	DNA binding [GO:0003677];protein heterodimerization activity [GO:0046982];nucleosome [GO:0000786];nucleus [GO:0005634]
L8IU71	Sodium/hydrogen exchanger 11		solute [GO:0015299]	integral component of membrane [GO:0016021]	solute [GO:0015299];integral component of membrane [GO:0016021]
L8IUZ9	Transcription factor E2-alpha		protein dimerization activity [GO:0046983]		protein dimerization activity [GO:0046983]
L8IWB5	Uncharacterized protein
L8IZ22	Contactin-5
Q2KI67	Ecdysoneless cell cycle regulator	cell proliferation [GO:0008283];positive regulation of transcription by RNA polymerase II [GO:0045944];regulation of G1/S transition of mitotic cell cycle [GO:2000045];transcription by RNA polymerase II [GO:0006366]	histone acetyltransferase binding [GO:0035035];transcription coactivator activity [GO:0003713]	cytosol [GO:0005829];nucleoplasm [GO:0005654];nucleus [GO:0005634];R2TP complex [GO:0097255]	cell proliferation [GO:0008283];positive regulation of transcription by RNA polymerase II [GO:0045944];regulation of G1/S transition of mitotic cell cycle [GO:2000045];transcription by RNA polymerase II [GO:0006366];histone acetyltransferase binding [GO:0035035];transcription coactivator activity [GO:0003713];cytosol [GO:0005829];nucleoplasm [GO:0005654];nucleus [GO:0005634];R2TP complex [GO:0097…
Q3MIB9	TGFB induced factor homeobox 1		RNA polymerase II proximal promoter sequence-specific DNA binding [GO:0000978];transcriptional repressor activity, RNA polymerase II proximal promoter sequence-specific DNA binding [GO:0001078]	nucleoplasm [GO:0005654]	RNA polymerase II proximal promoter sequence-specific DNA binding [GO:0000978];transcriptional repressor activity, RNA polymerase II proximal promoter sequence-specific DNA binding [GO:0001078];nucleoplasm [GO:0005654]
A4IFC9	Prostate tumor-overexpressed gene 1 protein homolog	regulation of transcription, DNA-templated [GO:0006355];transcription, DNA-templated [GO:0006351]		nucleus [GO:0005634];perinuclear region of cytoplasm [GO:0048471];plasma membrane [GO:0005886]	regulation of transcription, DNA-templated [GO:0006355];transcription, DNA-templated [GO:0006351];nucleus [GO:0005634];perinuclear region of cytoplasm [GO:0048471];plasma membrane [GO:0005886]
A4IFQ0	THO complex subunit 5 homolog	monocyte differentiation [GO:0030224];mRNA export from nucleus [GO:0006406];mRNA processing [GO:0006397];positive regulation of DNA-templated transcription, elongation [GO:0032786];primitive hemopoiesis [GO:0060215];RNA splicing [GO:0008380]	mRNA binding [GO:0003729]	cytoplasm [GO:0005737];nuclear chromosome [GO:0000228];THO complex part of transcription export complex [GO:0000445]	monocyte differentiation [GO:0030224];mRNA export from nucleus [GO:0006406];mRNA processing [GO:0006397];positive regulation of DNA-templated transcription, elongation [GO:0032786];primitive hemopoiesis [GO:0060215];RNA splicing [GO:0008380];mRNA binding [GO:0003729];cytoplasm [GO:0005737];nuclear chromosome [GO:0000228];THO complex part of transcription export complex [GO:0000445]
Q3SZ60	THO complex subunit 7 homolog	mRNA export from nucleus [GO:0006406];mRNA processing [GO:0006397];RNA splicing [GO:0008380]	RNA binding [GO:0003723]	chromosome, telomeric region [GO:0000781];cytoplasm [GO:0005737];nuclear speck [GO:0016607];nucleus [GO:0005634];THO complex part of transcription export complex [GO:0000445]	mRNA export from nucleus [GO:0006406];mRNA processing [GO:0006397];RNA splicing [GO:0008380];RNA binding [GO:0003723];chromosome, telomeric region [GO:0000781];cytoplasm [GO:0005737];nuclear speck [GO:0016607];nucleus [GO:0005634];THO complex part of transcription export complex [GO:0000445]
Q9XTA3	Myocilin	bone development [GO:0060348];clustering of voltage-gated sodium channels [GO:0045162];ERBB2-ERBB3 signaling pathway [GO:0038133];myelination in peripheral nervous system [GO:0022011];negative regulation of cell-matrix adhesion [GO:0001953];negative regulation of Rho protein signal transduction [GO:0035024];negative regulation of stress fiber assembly [GO:0051497];neuron projection development [G…	metal ion binding [GO:0046872]	cilium [GO:0005929];cytoplasmic vesicle [GO:0031410];endoplasmic reticulum [GO:0005783];extracellular exosome [GO:0070062];extracellular matrix [GO:0031012];Golgi apparatus [GO:0005794];mitochondrial inner membrane [GO:0005743];mitochondrial intermembrane space [GO:0005758];mitochondrial outer membrane [GO:0005741];node of Ranvier [GO:0033268];proteinaceous extracellular matrix [GO:0005578];rough…	bone development [GO:0060348];clustering of voltage-gated sodium channels [GO:0045162];ERBB2-ERBB3 signaling pathway [GO:0038133];myelination in peripheral nervous system [GO:0022011];negative regulation of cell-matrix adhesion [GO:0001953];negative regulation of Rho protein signal transduction [GO:0035024];negative regulation of stress fiber assembly [GO:0051497];neuron projection development [G…
A4FUZ1	Lactoylglutathione lyase	negative regulation of apoptotic process [GO:0043066];osteoclast differentiation [GO:0030316];regulation of transcription by RNA polymerase II [GO:0006357]	lactoylglutathione lyase activity [GO:0004462];zinc ion binding [GO:0008270]	cytosol [GO:0005829];nucleus [GO:0005634];plasma membrane [GO:0005886]	negative regulation of apoptotic process [GO:0043066];osteoclast differentiation [GO:0030316];regulation of transcription by RNA polymerase II [GO:0006357];lactoylglutathione lyase activity [GO:0004462];zinc ion binding [GO:0008270];cytosol [GO:0005829];nucleus [GO:0005634];plasma membrane [GO:0005886]
B1A4S9	Alpha-lactalbumin	lactose biosynthetic process [GO:0005989]	calcium ion binding [GO:0005509];lactose synthase activity [GO:0004461]		lactose biosynthetic process [GO:0005989];calcium ion binding [GO:0005509];lactose synthase activity [GO:0004461]
E1BE29	Ryanodine receptor 2	BMP signaling pathway [GO:0030509];calcium-mediated signaling using intracellular calcium source [GO:0035584];canonical Wnt signaling pathway [GO:0060070];cardiac muscle hypertrophy [GO:0003300];cellular response to caffeine [GO:0071313];cellular response to epinephrine stimulus [GO:0071872];detection of calcium ion [GO:0005513];embryonic heart tube morphogenesis [GO:0003143];establishment of pro…	calcium ion binding [GO:0005509];calcium-induced calcium release activity [GO:0048763];calmodulin binding [GO:0005516];identical protein binding [GO:0042802];protein kinase A catalytic subunit binding [GO:0034236];protein kinase A regulatory subunit binding [GO:0034237];protein self-association [GO:0043621];ryanodine-sensitive calcium-release channel activity [GO:0005219];suramin binding [GO:0043…	calcium channel complex [GO:0034704];plasma membrane [GO:0005886];protein complex [GO:0043234];sarcoplasmic reticulum membrane [GO:0033017];smooth endoplasmic reticulum [GO:0005790];Z disc [GO:0030018]	BMP signaling pathway [GO:0030509];calcium-mediated signaling using intracellular calcium source [GO:0035584];canonical Wnt signaling pathway [GO:0060070];cardiac muscle hypertrophy [GO:0003300];cellular response to caffeine [GO:0071313];cellular response to epinephrine stimulus [GO:0071872];detection of calcium ion [GO:0005513];embryonic heart tube morphogenesis [GO:0003143];establishment of pro…
E1BFE1	LYR motif containing 1			midbody [GO:0030496];mitochondrion [GO:0005739];nucleoplasm [GO:0005654]	midbody [GO:0030496];mitochondrion [GO:0005739];nucleoplasm [GO:0005654]
E1BJH8	Myotubularin related protein 6	phosphatidylinositol dephosphorylation [GO:0046856]	calcium-activated potassium channel activity [GO:0015269];phosphatidylinositol-3,5-bisphosphate phosphatase activity [GO:0106018];phosphatidylinositol-3-phosphatase activity [GO:0004438];protein tyrosine phosphatase activity [GO:0004725]	cytoplasm [GO:0005737];nuclear envelope [GO:0005635]	phosphatidylinositol dephosphorylation [GO:0046856];calcium-activated potassium channel activity [GO:0015269];phosphatidylinositol-3,5-bisphosphate phosphatase activity [GO:0106018];phosphatidylinositol-3-phosphatase activity [GO:0004438];protein tyrosine phosphatase activity [GO:0004725];cytoplasm [GO:0005737];nuclear envelope [GO:0005635]
E1BLD8	Lysophosphatidic acid receptor 2		lysophosphatidic acid receptor activity [GO:0070915]	cell surface [GO:0009986];endocytic vesicle [GO:0030139];integral component of membrane [GO:0016021]	lysophosphatidic acid receptor activity [GO:0070915];cell surface [GO:0009986];endocytic vesicle [GO:0030139];integral component of membrane [GO:0016021]
E1BMB4	PRELI domain containing 2		phosphatidic acid transporter activity [GO:1990050]	mitochondrial intermembrane space [GO:0005758]	phosphatidic acid transporter activity [GO:1990050];mitochondrial intermembrane space [GO:0005758]
E1BP42	Cysteine sulfinic acid decarboxylase	carboxylic acid metabolic process [GO:0019752];taurine biosynthetic process [GO:0042412]	carboxy-lyase activity [GO:0016831];pyridoxal phosphate binding [GO:0030170]		carboxylic acid metabolic process [GO:0019752];taurine biosynthetic process [GO:0042412];carboxy-lyase activity [GO:0016831];pyridoxal phosphate binding [GO:0030170]
E1BPV0	Armadillo repeat containing 3			cytoplasm [GO:0005737];nucleus [GO:0005634]	cytoplasm [GO:0005737];nucleus [GO:0005634]
E1BQ07	Transmembrane protease serine		serine-type endopeptidase activity [GO:0004252]	extracellular region [GO:0005576];integral component of plasma membrane [GO:0005887]	serine-type endopeptidase activity [GO:0004252];extracellular region [GO:0005576];integral component of plasma membrane [GO:0005887]
F1MAW6	Olfactory receptor	detection of chemical stimulus involved in sensory perception [GO:0050907];G-protein coupled receptor signaling pathway [GO:0007186]	G-protein coupled receptor activity [GO:0004930];olfactory receptor activity [GO:0004984];transmembrane signaling receptor activity [GO:0004888]	integral component of membrane [GO:0016021];plasma membrane [GO:0005886]	detection of chemical stimulus involved in sensory perception [GO:0050907];G-protein coupled receptor signaling pathway [GO:0007186];G-protein coupled receptor activity [GO:0004930];olfactory receptor activity [GO:0004984];transmembrane signaling receptor activity [GO:0004888];integral component of membrane [GO:0016021];plasma membrane [GO:0005886]
F1MCK2	AHNAK nucleoprotein	protein oligomerization [GO:0051259];regulation of RNA splicing [GO:0043484];regulation of voltage-gated calcium channel activity [GO:1901385]	cadherin binding [GO:0045296];S100 protein binding [GO:0044548];structural molecule activity conferring elasticity [GO:0097493]	actin cytoskeleton [GO:0015629];cell-cell contact zone [GO:0044291];costamere [GO:0043034];cytosol [GO:0005829];extracellular exosome [GO:0070062];membrane raft [GO:0045121];nucleus [GO:0005634];sarcolemma [GO:0042383]	protein oligomerization [GO:0051259];regulation of RNA splicing [GO:0043484];regulation of voltage-gated calcium channel activity [GO:1901385];cadherin binding [GO:0045296];S100 protein binding [GO:0044548];structural molecule activity conferring elasticity [GO:0097493];actin cytoskeleton [GO:0015629];cell-cell contact zone [GO:0044291];costamere [GO:0043034];cytosol [GO:0005829];extracellular ex…
F1ME85	Vasopressin V1b receptor	cellular response to hormone stimulus [GO:0032870];positive regulation of vasoconstriction [GO:0045907];regulation of systemic arterial blood pressure by vasopressin [GO:0001992];response to peptide [GO:1901652]	peptide binding [GO:0042277];vasopressin receptor activity [GO:0005000]	integral component of plasma membrane [GO:0005887]	cellular response to hormone stimulus [GO:0032870];positive regulation of vasoconstriction [GO:0045907];regulation of systemic arterial blood pressure by vasopressin [GO:0001992];response to peptide [GO:1901652];peptide binding [GO:0042277];vasopressin receptor activity [GO:0005000];integral component of plasma membrane [GO:0005887]
F1MEK3	SR-related CTD associated factor 1
F1MGX4	Formin like 1	actin filament severing [GO:0051014];cortical actin cytoskeleton organization [GO:0030866];regulation of cell shape [GO:0008360];substrate-dependent cell migration [GO:0006929]	actin filament binding [GO:0051015];GTPase activating protein binding [GO:0032794];profilin binding [GO:0005522];Rac GTPase binding [GO:0048365]	cytosol [GO:0005829];phagocytic vesicle [GO:0045335];plasma membrane [GO:0005886]	actin filament severing [GO:0051014];cortical actin cytoskeleton organization [GO:0030866];regulation of cell shape [GO:0008360];substrate-dependent cell migration [GO:0006929];actin filament binding [GO:0051015];GTPase activating protein binding [GO:0032794];profilin binding [GO:0005522];Rac GTPase binding [GO:0048365];cytosol [GO:0005829];phagocytic vesicle [GO:0045335];plasma membrane [GO:0005…
F1MIL3	Amyloid beta precursor like protein 1	cellular response to norepinephrine stimulus [GO:0071874];negative regulation of adenylate cyclase-activating G-protein coupled receptor signaling pathway [GO:0106072]	alpha-2A adrenergic receptor binding [GO:0031694];alpha-2B adrenergic receptor binding [GO:0031695];alpha-2C adrenergic receptor binding [GO:0031696];heparin binding [GO:0008201];identical protein binding [GO:0042802];transition metal ion binding [GO:0046914]	integral component of membrane [GO:0016021];perinuclear region of cytoplasm [GO:0048471];plasma membrane [GO:0005886]	cellular response to norepinephrine stimulus [GO:0071874];negative regulation of adenylate cyclase-activating G-protein coupled receptor signaling pathway [GO:0106072];alpha-2A adrenergic receptor binding [GO:0031694];alpha-2B adrenergic receptor binding [GO:0031695];alpha-2C adrenergic receptor binding [GO:0031696];heparin binding [GO:0008201];identical protein binding [GO:0042802];transition me…
F1MKE9	Spectrin beta chain	actin filament capping [GO:0051693]	actin filament binding [GO:0051015];ankyrin binding [GO:0030506];phospholipid binding [GO:0005543];structural constituent of cytoskeleton [GO:0005200]	cytosol [GO:0005829];Golgi apparatus [GO:0005794];protein complex [GO:0043234];spectrin [GO:0008091];spectrin-associated cytoskeleton [GO:0014731]	actin filament capping [GO:0051693];actin filament binding [GO:0051015];ankyrin binding [GO:0030506];phospholipid binding [GO:0005543];structural constituent of cytoskeleton [GO:0005200];cytosol [GO:0005829];Golgi apparatus [GO:0005794];protein complex [GO:0043234];spectrin [GO:0008091];spectrin-associated cytoskeleton [GO:0014731]
F1MLT0	Bone morphogenetic protein 7	allantois development [GO:1905069];axon guidance [GO:0007411];BMP signaling pathway [GO:0030509];branching involved in salivary gland morphogenesis [GO:0060445];branching morphogenesis of an epithelial tube [GO:0048754];cardiac muscle tissue development [GO:0048738];cardiac septum morphogenesis [GO:0060411];cell development [GO:0048468];chorio-allantoic fusion [GO:0060710];embryonic camera-type e…	BMP receptor binding [GO:0070700];cytokine activity [GO:0005125];growth factor activity [GO:0008083];transforming growth factor beta receptor binding [GO:0005160]	extracellular space [GO:0005615]	allantois development [GO:1905069];axon guidance [GO:0007411];BMP signaling pathway [GO:0030509];branching involved in salivary gland morphogenesis [GO:0060445];branching morphogenesis of an epithelial tube [GO:0048754];cardiac muscle tissue development [GO:0048738];cardiac septum morphogenesis [GO:0060411];cell development [GO:0048468];chorio-allantoic fusion [GO:0060710];embryonic camera-type e…
F1MYG5	Lamin A/C	cellular response to hypoxia [GO:0071456];establishment or maintenance of microtubule cytoskeleton polarity [GO:0030951];negative regulation of cardiac muscle hypertrophy in response to stress [GO:1903243];negative regulation of extrinsic apoptotic signaling pathway [GO:2001237];negative regulation of mesenchymal cell proliferation [GO:0072201];negative regulation of release of cytochrome c from …	structural molecule activity [GO:0005198]	lamin filament [GO:0005638];nuclear membrane [GO:0031965];nucleoplasm [GO:0005654]	cellular response to hypoxia [GO:0071456];establishment or maintenance of microtubule cytoskeleton polarity [GO:0030951];negative regulation of cardiac muscle hypertrophy in response to stress [GO:1903243];negative regulation of extrinsic apoptotic signaling pathway [GO:2001237];negative regulation of mesenchymal cell proliferation [GO:0072201];negative regulation of release of cytochrome c from …
F1N3F7	RELT, TNF receptor	apoptotic signaling pathway [GO:0097190];immune response [GO:0006955];inflammatory response [GO:0006954];multicellular organism development [GO:0007275];regulation of apoptotic process [GO:0042981];regulation of cell proliferation [GO:0042127];response to lipopolysaccharide [GO:0032496]	tumor necrosis factor-activated receptor activity [GO:0005031]	integral component of plasma membrane [GO:0005887];nucleus [GO:0005634]	apoptotic signaling pathway [GO:0097190];immune response [GO:0006955];inflammatory response [GO:0006954];multicellular organism development [GO:0007275];regulation of apoptotic process [GO:0042981];regulation of cell proliferation [GO:0042127];response to lipopolysaccharide [GO:0032496];tumor necrosis factor-activated receptor activity [GO:0005031];integral component of plasma membrane [GO:000588…
F1N789	Vinculin	adherens junction assembly [GO:0034333];apical junction assembly [GO:0043297];axon extension [GO:0048675];epithelial cell-cell adhesion [GO:0090136];lamellipodium assembly [GO:0030032];morphogenesis of an epithelium [GO:0002009];protein localization to cell surface [GO:0034394];regulation of cell migration [GO:0030334]	actin filament binding [GO:0051015];alpha-catenin binding [GO:0045294];cadherin binding [GO:0045296];dystroglycan binding [GO:0002162];structural molecule activity [GO:0005198];ubiquitin protein ligase binding [GO:0031625]	costamere [GO:0043034];fascia adherens [GO:0005916];focal adhesion [GO:0005925];podosome [GO:0002102];sarcolemma [GO:0042383]	adherens junction assembly [GO:0034333];apical junction assembly [GO:0043297];axon extension [GO:0048675];epithelial cell-cell adhesion [GO:0090136];lamellipodium assembly [GO:0030032];morphogenesis of an epithelium [GO:0002009];protein localization to cell surface [GO:0034394];regulation of cell migration [GO:0030334];actin filament binding [GO:0051015];alpha-catenin binding [GO:0045294];cadheri…
G3N028	Uncharacterized protein	immune response [GO:0006955];immunoglobulin production [GO:0002377]		extracellular space [GO:0005615]	immune response [GO:0006955];immunoglobulin production [GO:0002377];extracellular space [GO:0005615]
G8JKV5	60S ribosomal protein L14	translation [GO:0006412]	structural constituent of ribosome [GO:0003735]	ribosome [GO:0005840]	translation [GO:0006412];structural constituent of ribosome [GO:0003735];ribosome [GO:0005840]
G8JKY0	40S ribosomal protein S8	translation [GO:0006412]	structural constituent of ribosome [GO:0003735]	cytosolic small ribosomal subunit [GO:0022627];endoplasmic reticulum [GO:0005783]	translation [GO:0006412];structural constituent of ribosome [GO:0003735];cytosolic small ribosomal subunit [GO:0022627];endoplasmic reticulum [GO:0005783]
L8HYM1	Selenocysteine insertion sequence-binding protein 2
L8I602	Uncharacterized protein
L8I872	F-box only protein 41
L8I975	Microtubule-associated tumor suppressor candidate 2
L8I9N9	Coiled-coil domain-containing protein 37
L8IAB1	Uncharacterized protein
L8IFU9	Ankyrin repeat domain-containing protein 35
L8IKG1	Beta-1,4-N-acetylgalactosaminyltransferase		N-acetyl-beta-glucosaminyl-glycoprotein 4-beta-N-acetylgalactosaminyltransferase activity [GO:0033842]	Golgi cisterna membrane [GO:0032580]	N-acetyl-beta-glucosaminyl-glycoprotein 4-beta-N-acetylgalactosaminyltransferase activity [GO:0033842];Golgi cisterna membrane [GO:0032580]
L8IM08	Ribosomal protein S6 kinase alpha-4	intracellular signal transduction [GO:0035556]	ATP binding [GO:0005524];magnesium ion binding [GO:0000287];protein serine/threonine kinase activity [GO:0004674]	intracellular [GO:0005622]	intracellular signal transduction [GO:0035556];ATP binding [GO:0005524];magnesium ion binding [GO:0000287];protein serine/threonine kinase activity [GO:0004674];intracellular [GO:0005622]
L8IR52	Polypeptide N-acetylgalactosaminyltransferase	protein glycosylation [GO:0006486]	carbohydrate binding [GO:0030246];transferase activity, transferring glycosyl groups [GO:0016757]	Golgi membrane [GO:0000139];integral component of membrane [GO:0016021]	protein glycosylation [GO:0006486];carbohydrate binding [GO:0030246];transferase activity, transferring glycosyl groups [GO:0016757];Golgi membrane [GO:0000139];integral component of membrane [GO:0016021]
L8IS94	Leucine-rich repeat and IQ domain-containing protein 3
L8IV85	Coiled-coil domain-containing protein 138
L8IY17	DNA topoisomerase I, mitochondrial	DNA topological change [GO:0006265]	DNA binding [GO:0003677];DNA topoisomerase type I activity [GO:0003917]	chromosome [GO:0005694]	DNA topological change [GO:0006265];DNA binding [GO:0003677];DNA topoisomerase type I activity [GO:0003917];chromosome [GO:0005694]
L8J0X1	Class A basic helix-loop-helix protein 9		protein dimerization activity [GO:0046983]		protein dimerization activity [GO:0046983]
Q2KJ57	ATP binding cassette subfamily D member 1	fatty acid beta-oxidation [GO:0006635];long-chain fatty acid catabolic process [GO:0042758];peroxisomal long-chain fatty acid import [GO:0015910];peroxisome organization [GO:0007031];very long-chain fatty acid catabolic process [GO:0042760]	ATP binding [GO:0005524];ATPase activity, coupled to transmembrane movement of substances [GO:0042626];enzyme binding [GO:0019899];long-chain fatty acid transporter activity [GO:0005324];protein homodimerization activity [GO:0042803]	integral component of peroxisomal membrane [GO:0005779];mitochondrion [GO:0005739];perinuclear region of cytoplasm [GO:0048471]	fatty acid beta-oxidation [GO:0006635];long-chain fatty acid catabolic process [GO:0042758];peroxisomal long-chain fatty acid import [GO:0015910];peroxisome organization [GO:0007031];very long-chain fatty acid catabolic process [GO:0042760];ATP binding [GO:0005524];ATPase activity, coupled to transmembrane movement of substances [GO:0042626];enzyme binding [GO:0019899];long-chain fatty acid trans…
A6QLR3	BRISC complex subunit Abraxas 2	attachment of spindle microtubules to kinetochore [GO:0008608];cell division [GO:0051301];chromosome segregation [GO:0007059];mitotic cell cycle [GO:0000278];mitotic spindle assembly [GO:0090307];protein K63-linked deubiquitination [GO:0070536];response to ischemia [GO:0002931]	microtubule binding [GO:0008017];polyubiquitin modification-dependent protein binding [GO:0031593]	BRISC complex [GO:0070552];cytoplasm [GO:0005737];microtubule [GO:0005874];nucleus [GO:0005634];spindle pole [GO:0000922]	attachment of spindle microtubules to kinetochore [GO:0008608];cell division [GO:0051301];chromosome segregation [GO:0007059];mitotic cell cycle [GO:0000278];mitotic spindle assembly [GO:0090307];protein K63-linked deubiquitination [GO:0070536];response to ischemia [GO:0002931];microtubule binding [GO:0008017];polyubiquitin modification-dependent protein binding [GO:0031593];BRISC complex [GO:007…
A6QQR4	DNA excision repair protein ERCC-6-like	cell cycle [GO:0007049];cell division [GO:0051301]	ATP binding [GO:0005524];DNA binding [GO:0003677];DNA translocase activity [GO:0015616];helicase activity [GO:0004386]	condensed chromosome kinetochore [GO:0000777]	cell cycle [GO:0007049];cell division [GO:0051301];ATP binding [GO:0005524];DNA binding [GO:0003677];DNA translocase activity [GO:0015616];helicase activity [GO:0004386];condensed chromosome kinetochore [GO:0000777]
E1BPQ3	G-protein coupled receptor family C group 6 member A		G-protein coupled receptor activity [GO:0004930]	integral component of membrane [GO:0016021];plasma membrane [GO:0005886]	G-protein coupled receptor activity [GO:0004930];integral component of membrane [GO:0016021];plasma membrane [GO:0005886]
P02672	Fibrinogen alpha chain	adaptive immune response [GO:0002250];innate immune response [GO:0045087];platelet activation [GO:0030168];protein polymerization [GO:0051258];signal transduction [GO:0007165]	protein binding, bridging [GO:0030674];receptor binding [GO:0005102]	fibrinogen complex [GO:0005577]	adaptive immune response [GO:0002250];innate immune response [GO:0045087];platelet activation [GO:0030168];protein polymerization [GO:0051258];signal transduction [GO:0007165];protein binding, bridging [GO:0030674];receptor binding [GO:0005102];fibrinogen complex [GO:0005577]
P0C2H4	Dermatan-sulfate epimerase	chondroitin sulfate biosynthetic process [GO:0030206];heparan sulfate proteoglycan biosynthetic process [GO:0015012]	chondroitin-glucuronate 5-epimerase activity [GO:0047757]	endoplasmic reticulum [GO:0005783];Golgi apparatus [GO:0005794];integral component of membrane [GO:0016021]	chondroitin sulfate biosynthetic process [GO:0030206];heparan sulfate proteoglycan biosynthetic process [GO:0015012];chondroitin-glucuronate 5-epimerase activity [GO:0047757];endoplasmic reticulum [GO:0005783];Golgi apparatus [GO:0005794];integral component of membrane [GO:0016021]
P68250	14-3-3 protein beta/alpha	negative regulation of G-protein coupled receptor protein signaling pathway [GO:0045744];protein targeting [GO:0006605]	protein domain specific binding [GO:0019904]	cytoplasm [GO:0005737];melanosome [GO:0042470];perinuclear region of cytoplasm [GO:0048471]	negative regulation of G-protein coupled receptor protein signaling pathway [GO:0045744];protein targeting [GO:0006605];protein domain specific binding [GO:0019904];cytoplasm [GO:0005737];melanosome [GO:0042470];perinuclear region of cytoplasm [GO:0048471]
Q0V8J1	WD repeat and SOCS box-containing protein 2	intracellular signal transduction [GO:0035556];protein ubiquitination [GO:0016567]		intracellular [GO:0005622]	intracellular signal transduction [GO:0035556];protein ubiquitination [GO:0016567];intracellular [GO:0005622]
Q0V8J4	von Willebrand factor A domain-containing protein 7			extracellular region [GO:0005576]	extracellular region [GO:0005576]
Q2KHZ9	Glutaryl-CoA dehydrogenase, mitochondrial	fatty acid beta-oxidation using acyl-CoA dehydrogenase [GO:0033539];tryptophan metabolic process [GO:0006568]	acyl-CoA dehydrogenase activity [GO:0003995];flavin adenine dinucleotide binding [GO:0050660]	mitochondrial matrix [GO:0005759]	fatty acid beta-oxidation using acyl-CoA dehydrogenase [GO:0033539];tryptophan metabolic process [GO:0006568];acyl-CoA dehydrogenase activity [GO:0003995];flavin adenine dinucleotide binding [GO:0050660];mitochondrial matrix [GO:0005759]
Q2T9L9	General transcription factor IIF subunit 2	positive regulation of transcription elongation from RNA polymerase II promoter [GO:0032968];positive regulation of transcription initiation from RNA polymerase II promoter [GO:0060261];transcription initiation from RNA polymerase II promoter [GO:0006367]	ATP binding [GO:0005524];DNA binding [GO:0003677];helicase activity [GO:0004386];transcription factor activity, core RNA polymerase II binding [GO:0000991]	microtubule cytoskeleton [GO:0015630];transcription factor TFIIF complex [GO:0005674];transcriptional preinitiation complex [GO:0097550]	positive regulation of transcription elongation from RNA polymerase II promoter [GO:0032968];positive regulation of transcription initiation from RNA polymerase II promoter [GO:0060261];transcription initiation from RNA polymerase II promoter [GO:0006367];ATP binding [GO:0005524];DNA binding [GO:0003677];helicase activity [GO:0004386];transcription factor activity, core RNA polymerase II binding …
Q32KM1	Tubulin gamma-2 chain	cytoplasmic microtubule organization [GO:0031122];microtubule nucleation [GO:0007020]	GTP binding [GO:0005525];GTPase activity [GO:0003924]	cytoplasmic microtubule [GO:0005881];gamma-tubulin complex [GO:0000930];pericentriolar material [GO:0000242];spindle microtubule [GO:0005876]	cytoplasmic microtubule organization [GO:0031122];microtubule nucleation [GO:0007020];GTP binding [GO:0005525];GTPase activity [GO:0003924];cytoplasmic microtubule [GO:0005881];gamma-tubulin complex [GO:0000930];pericentriolar material [GO:0000242];spindle microtubule [GO:0005876]
Q3T062	RRP15-like protein	maturation of 5.8S rRNA [GO:0000460];maturation of LSU-rRNA [GO:0000470]		preribosome, large subunit precursor [GO:0030687]	maturation of 5.8S rRNA [GO:0000460];maturation of LSU-rRNA [GO:0000470];preribosome, large subunit precursor [GO:0030687]
Q3T0D7	GTP-binding protein SAR1a	cargo loading into COPII-coated vesicle [GO:0090110];intracellular protein transport [GO:0006886]	GTP binding [GO:0005525]	COPII vesicle coat [GO:0030127];endoplasmic reticulum [GO:0005783];Golgi membrane [GO:0000139]	cargo loading into COPII-coated vesicle [GO:0090110];intracellular protein transport [GO:0006886];GTP binding [GO:0005525];COPII vesicle coat [GO:0030127];endoplasmic reticulum [GO:0005783];Golgi membrane [GO:0000139]
Q3T0U2	60S ribosomal protein L14	ribosomal large subunit biogenesis [GO:0042273];translation [GO:0006412]	RNA binding [GO:0003723];structural constituent of ribosome [GO:0003735]	cytosolic large ribosomal subunit [GO:0022625]	ribosomal large subunit biogenesis [GO:0042273];translation [GO:0006412];RNA binding [GO:0003723];structural constituent of ribosome [GO:0003735];cytosolic large ribosomal subunit [GO:0022625]
Q58CT4	Transmembrane protein 180			integral component of membrane [GO:0016021]	integral component of membrane [GO:0016021]
Q5E9H1	Fin bud initiation factor homolog	protein kinase C signaling [GO:0070528];response to dexamethasone [GO:0071548];response to manganese ion [GO:0010042]	protein homodimerization activity [GO:0042803]	endoplasmic reticulum [GO:0005783];extracellular region [GO:0005576];Golgi apparatus [GO:0005794]	protein kinase C signaling [GO:0070528];response to dexamethasone [GO:0071548];response to manganese ion [GO:0010042];protein homodimerization activity [GO:0042803];endoplasmic reticulum [GO:0005783];extracellular region [GO:0005576];Golgi apparatus [GO:0005794]
Q9XSK2	CD63 antigen	cell adhesion [GO:0007155];cell migration [GO:0016477];cell surface receptor signaling pathway [GO:0007166];cell-matrix adhesion [GO:0007160];endosome to melanosome transport [GO:0035646];pigment granule maturation [GO:0048757];positive regulation of endocytosis [GO:0045807];positive regulation of integrin-mediated signaling pathway [GO:2001046];positive regulation of receptor internalization [GO…		cell surface [GO:0009986];endomembrane system [GO:0012505];extracellular exosome [GO:0070062];integral component of plasma membrane [GO:0005887];intrinsic component of plasma membrane [GO:0031226];late endosome membrane [GO:0031902];lysosomal membrane [GO:0005765];melanosome [GO:0042470];multivesicular body membrane [GO:0032585];multivesicular body, internal vesicle [GO:0097487]	cell adhesion [GO:0007155];cell migration [GO:0016477];cell surface receptor signaling pathway [GO:0007166];cell-matrix adhesion [GO:0007160];endosome to melanosome transport [GO:0035646];pigment granule maturation [GO:0048757];positive regulation of endocytosis [GO:0045807];positive regulation of integrin-mediated signaling pathway [GO:2001046];positive regulation of receptor internalization [GO…
A0A0M4PKG1	Lactoferrin	antibacterial humoral response [GO:0019731];antifungal humoral response [GO:0019732];regulation of cytokine production [GO:0001817]	iron ion binding [GO:0005506];serine-type endopeptidase activity [GO:0004252]	extracellular space [GO:0005615]	antibacterial humoral response [GO:0019731];antifungal humoral response [GO:0019732];regulation of cytokine production [GO:0001817];iron ion binding [GO:0005506];serine-type endopeptidase activity [GO:0004252];extracellular space [GO:0005615]
A0JNB7	Solute carrier family 40 (Iron-regulated transporter), member 1	cellular iron ion homeostasis [GO:0006879];endothelium development [GO:0003158];ferrous iron export across plasma membrane [GO:1903988];lymphocyte homeostasis [GO:0002260];multicellular organismal iron ion homeostasis [GO:0060586];negative regulation of apoptotic process [GO:0043066];positive regulation of transcription by RNA polymerase II [GO:0045944];regulation of transcription from RNA polyme…	ferrous iron transmembrane transporter activity [GO:0015093];identical protein binding [GO:0042802];iron channel activity [GO:0097689];peptide hormone binding [GO:0017046];receptor activity [GO:0004872]	basolateral plasma membrane [GO:0016323];cytosol [GO:0005829];integral component of membrane [GO:0016021];nucleoplasm [GO:0005654];synaptic vesicle [GO:0008021]	cellular iron ion homeostasis [GO:0006879];endothelium development [GO:0003158];ferrous iron export across plasma membrane [GO:1903988];lymphocyte homeostasis [GO:0002260];multicellular organismal iron ion homeostasis [GO:0060586];negative regulation of apoptotic process [GO:0043066];positive regulation of transcription by RNA polymerase II [GO:0045944];regulation of transcription from RNA polyme…
A2VE06	40S ribosomal protein S4	translation [GO:0006412]	RNA binding [GO:0003723];rRNA binding [GO:0019843];structural constituent of ribosome [GO:0003735]	cytosolic small ribosomal subunit [GO:0022627]	translation [GO:0006412];RNA binding [GO:0003723];rRNA binding [GO:0019843];structural constituent of ribosome [GO:0003735];cytosolic small ribosomal subunit [GO:0022627]
A5D7B9	CASK protein	calcium ion import [GO:0070509];negative regulation of cell-matrix adhesion [GO:0001953];negative regulation of cellular response to growth factor stimulus [GO:0090288];negative regulation of keratinocyte proliferation [GO:0010839];negative regulation of wound healing [GO:0061045];positive regulation of calcium ion import [GO:0090280];positive regulation of transcription by RNA polymerase II [GO:…	ATP binding [GO:0005524];neurexin family protein binding [GO:0042043];protein kinase activity [GO:0004672]	basement membrane [GO:0005604];basolateral plasma membrane [GO:0016323];cell-cell junction [GO:0005911];cytosol [GO:0005829];nuclear lamina [GO:0005652];nuclear matrix [GO:0016363];nucleolus [GO:0005730];synapse [GO:0045202];vesicle [GO:0031982]	calcium ion import [GO:0070509];negative regulation of cell-matrix adhesion [GO:0001953];negative regulation of cellular response to growth factor stimulus [GO:0090288];negative regulation of keratinocyte proliferation [GO:0010839];negative regulation of wound healing [GO:0061045];positive regulation of calcium ion import [GO:0090280];positive regulation of transcription by RNA polymerase II [GO:…
A6QNQ3	UHRF2 protein		metal ion binding [GO:0046872]	nucleus [GO:0005634]	metal ion binding [GO:0046872];nucleus [GO:0005634]
D2XNC4	Gonadotropin-releasing hormone receptor		gonadotropin-releasing hormone receptor activity [GO:0004968]	integral component of membrane [GO:0016021]	gonadotropin-releasing hormone receptor activity [GO:0004968];integral component of membrane [GO:0016021]
E1B8H0	Pseudopodium enriched atypical kinase 1	cell migration [GO:0016477];protein autophosphorylation [GO:0046777];substrate adhesion-dependent cell spreading [GO:0034446]	ATP binding [GO:0005524];non-membrane spanning protein tyrosine kinase activity [GO:0004715];protein kinase activity [GO:0004672]	actin cytoskeleton [GO:0015629];focal adhesion [GO:0005925]	cell migration [GO:0016477];protein autophosphorylation [GO:0046777];substrate adhesion-dependent cell spreading [GO:0034446];ATP binding [GO:0005524];non-membrane spanning protein tyrosine kinase activity [GO:0004715];protein kinase activity [GO:0004672];actin cytoskeleton [GO:0015629];focal adhesion [GO:0005925]
E1B9C4	Programmed cell death 7			U12-type spliceosomal complex [GO:0005689]	U12-type spliceosomal complex [GO:0005689]
E1BGL7	Tripartite motif containing 40	negative regulation of NF-kappaB transcription factor activity [GO:0032088];negative regulation of protein catabolic process [GO:0042177];negative regulation of protein localization to nucleus [GO:1900181];protein neddylation [GO:0045116]	zinc ion binding [GO:0008270]	IkappaB kinase complex [GO:0008385]	negative regulation of NF-kappaB transcription factor activity [GO:0032088];negative regulation of protein catabolic process [GO:0042177];negative regulation of protein localization to nucleus [GO:1900181];protein neddylation [GO:0045116];zinc ion binding [GO:0008270];IkappaB kinase complex [GO:0008385]
E1BHJ3	FERM domain containing 4A	establishment of epithelial cell polarity [GO:0090162]	protein binding, bridging [GO:0030674]	bicellular tight junction [GO:0005923];cytoskeleton [GO:0005856]	establishment of epithelial cell polarity [GO:0090162];protein binding, bridging [GO:0030674];bicellular tight junction [GO:0005923];cytoskeleton [GO:0005856]
E1BJU6	Spectrin repeat containing nuclear envelope family member 3	cytoskeletal anchoring at nuclear membrane [GO:0090286];establishment of protein localization to membrane [GO:0090150];regulation of cell shape [GO:0008360]	actin filament binding [GO:0051015]	integral component of membrane [GO:0016021];meiotic nuclear membrane microtubule tethering complex [GO:0034993];nuclear outer membrane [GO:0005640]	cytoskeletal anchoring at nuclear membrane [GO:0090286];establishment of protein localization to membrane [GO:0090150];regulation of cell shape [GO:0008360];actin filament binding [GO:0051015];integral component of membrane [GO:0016021];meiotic nuclear membrane microtubule tethering complex [GO:0034993];nuclear outer membrane [GO:0005640]
E1BM88	T-cell activation inhibitor, mitochondrial			mitochondrion [GO:0005739]	mitochondrion [GO:0005739]
E1BMR2	Family with sequence similarity 83 member A	cell proliferation [GO:0008283];epidermal growth factor receptor signaling pathway [GO:0007173]	phosphatidylinositol 3-kinase regulatory subunit binding [GO:0036312];protein kinase binding [GO:0019901]		cell proliferation [GO:0008283];epidermal growth factor receptor signaling pathway [GO:0007173];phosphatidylinositol 3-kinase regulatory subunit binding [GO:0036312];protein kinase binding [GO:0019901]
E1BPT6	RNA binding motif single stranded interacting protein 3	defense response to tumor cell [GO:0002357];negative regulation of canonical Wnt signaling pathway [GO:0090090];negative regulation of gene expression [GO:0010629];positive regulation of translation [GO:0045727]	mRNA 3'-UTR AU-rich region binding [GO:0035925];poly(A) binding [GO:0008143];poly(U) RNA binding [GO:0008266]	cytoplasm [GO:0005737]	defense response to tumor cell [GO:0002357];negative regulation of canonical Wnt signaling pathway [GO:0090090];negative regulation of gene expression [GO:0010629];positive regulation of translation [GO:0045727];mRNA 3'-UTR AU-rich region binding [GO:0035925];poly(A) binding [GO:0008143];poly(U) RNA binding [GO:0008266];cytoplasm [GO:0005737]
E1BQ34	Homeodomain interacting protein kinase 1	adherens junction assembly [GO:0034333];anterior/posterior pattern specification [GO:0009952];embryonic camera-type eye morphogenesis [GO:0048596];embryonic retina morphogenesis in camera-type eye [GO:0060059];endothelial cell apoptotic process [GO:0072577];extrinsic apoptotic signaling pathway [GO:0097191];intrinsic apoptotic signaling pathway in response to DNA damage by p53 class mediator [GO:…	ATP binding [GO:0005524];protein kinase activity [GO:0004672]	centrosome [GO:0005813];cytosol [GO:0005829];nuclear speck [GO:0016607];PML body [GO:0016605]	adherens junction assembly [GO:0034333];anterior/posterior pattern specification [GO:0009952];embryonic camera-type eye morphogenesis [GO:0048596];embryonic retina morphogenesis in camera-type eye [GO:0060059];endothelial cell apoptotic process [GO:0072577];extrinsic apoptotic signaling pathway [GO:0097191];intrinsic apoptotic signaling pathway in response to DNA damage by p53 class mediator [GO:…
F1MBR9	Adenylate cyclase	axonogenesis [GO:0007409];intracellular signal transduction [GO:0035556];long-term memory [GO:0007616];regulation of circadian rhythm [GO:0042752]	adenylate cyclase activity [GO:0004016];ATP binding [GO:0005524]	cytoplasm [GO:0005737];integral component of membrane [GO:0016021];plasma membrane [GO:0005886]	axonogenesis [GO:0007409];intracellular signal transduction [GO:0035556];long-term memory [GO:0007616];regulation of circadian rhythm [GO:0042752];adenylate cyclase activity [GO:0004016];ATP binding [GO:0005524];cytoplasm [GO:0005737];integral component of membrane [GO:0016021];plasma membrane [GO:0005886]
F1MDD6	Potassium channel tetramerization domain containing 14	protein homooligomerization [GO:0051260]			protein homooligomerization [GO:0051260]
F1MF50	Rho-associated protein kinase	actin cytoskeleton organization [GO:0030036];apical constriction [GO:0003383];bleb assembly [GO:0032060];cortical actin cytoskeleton organization [GO:0030866];I-kappaB kinase/NF-kappaB signaling [GO:0007249];leukocyte tethering or rolling [GO:0050901];membrane to membrane docking [GO:0022614];myoblast migration [GO:0051451];negative regulation of amyloid-beta formation [GO:1902430];negative regul…	ATP binding [GO:0005524];GTP-Rho binding [GO:0017049];metal ion binding [GO:0046872];protein serine/threonine kinase activity [GO:0004674]	amyloid-beta complex [GO:0106003];cytoplasm [GO:0005737];cytoskeleton [GO:0005856];lamellipodium [GO:0030027];plasma membrane [GO:0005886];ruffle [GO:0001726]	actin cytoskeleton organization [GO:0030036];apical constriction [GO:0003383];bleb assembly [GO:0032060];cortical actin cytoskeleton organization [GO:0030866];I-kappaB kinase/NF-kappaB signaling [GO:0007249];leukocyte tethering or rolling [GO:0050901];membrane to membrane docking [GO:0022614];myoblast migration [GO:0051451];negative regulation of amyloid-beta formation [GO:1902430];negative regul…
F1MIM9	IQ motif and Sec7 domain 2	regulation of ARF protein signal transduction [GO:0032012]	ARF guanyl-nucleotide exchange factor activity [GO:0005086]		regulation of ARF protein signal transduction [GO:0032012];ARF guanyl-nucleotide exchange factor activity [GO:0005086]
F1MMP2	Cilia and flagella associated protein 57
F1MNH4	Leucine rich repeat containing 9
F1MPT4	Sidekick cell adhesion molecule 2	camera-type eye photoreceptor cell differentiation [GO:0060219];homophilic cell adhesion via plasma membrane adhesion molecules [GO:0007156];retina layer formation [GO:0010842];synapse assembly [GO:0007416]		integral component of membrane [GO:0016021];synapse [GO:0045202]	camera-type eye photoreceptor cell differentiation [GO:0060219];homophilic cell adhesion via plasma membrane adhesion molecules [GO:0007156];retina layer formation [GO:0010842];synapse assembly [GO:0007416];integral component of membrane [GO:0016021];synapse [GO:0045202]
F1MQG3	Acyl-coenzyme A oxidase	fatty acid beta-oxidation using acyl-CoA dehydrogenase [GO:0033539]	acyl-CoA dehydrogenase activity [GO:0003995];acyl-CoA oxidase activity [GO:0003997];FAD binding [GO:0071949];flavin adenine dinucleotide binding [GO:0050660];receptor binding [GO:0005102]	mitochondrion [GO:0005739];peroxisome [GO:0005777]	fatty acid beta-oxidation using acyl-CoA dehydrogenase [GO:0033539];acyl-CoA dehydrogenase activity [GO:0003995];acyl-CoA oxidase activity [GO:0003997];FAD binding [GO:0071949];flavin adenine dinucleotide binding [GO:0050660];receptor binding [GO:0005102];mitochondrion [GO:0005739];peroxisome [GO:0005777]
F1MQH0	Engulfment and cell motility 1	actin cytoskeleton organization [GO:0030036];cell migration [GO:0016477];phagocytosis, engulfment [GO:0006911];Rac protein signal transduction [GO:0016601]	guanyl-nucleotide exchange factor activity [GO:0005085];SH3 domain binding [GO:0017124]	cytoplasm [GO:0005737];guanyl-nucleotide exchange factor complex [GO:0032045];plasma membrane [GO:0005886]	actin cytoskeleton organization [GO:0030036];cell migration [GO:0016477];phagocytosis, engulfment [GO:0006911];Rac protein signal transduction [GO:0016601];guanyl-nucleotide exchange factor activity [GO:0005085];SH3 domain binding [GO:0017124];cytoplasm [GO:0005737];guanyl-nucleotide exchange factor complex [GO:0032045];plasma membrane [GO:0005886]
F1MQI3	Nebulin		actin binding [GO:0003779]	Z disc [GO:0030018]	actin binding [GO:0003779];Z disc [GO:0030018]
F1MR22	Polymeric immunoglobulin receptor	detection of chemical stimulus involved in sensory perception of bitter taste [GO:0001580];epidermal growth factor receptor signaling pathway [GO:0007173];immunoglobulin transcytosis in epithelial cells mediated by polymeric immunoglobulin receptor [GO:0002415];receptor clustering [GO:0043113]	polymeric immunoglobulin receptor activity [GO:0001792]	extracellular space [GO:0005615];integral component of membrane [GO:0016021];plasma membrane [GO:0005886];receptor complex [GO:0043235]	detection of chemical stimulus involved in sensory perception of bitter taste [GO:0001580];epidermal growth factor receptor signaling pathway [GO:0007173];immunoglobulin transcytosis in epithelial cells mediated by polymeric immunoglobulin receptor [GO:0002415];receptor clustering [GO:0043113];polymeric immunoglobulin receptor activity [GO:0001792];extracellular space [GO:0005615];integral compon…
F1MRS2	Synaptotagmin 8	acrosome reaction [GO:0007340];calcium ion-regulated exocytosis of neurotransmitter [GO:0048791];regulation of calcium ion-dependent exocytosis [GO:0017158];synaptic vesicle endocytosis [GO:0048488];vesicle fusion [GO:0006906]	calcium ion binding [GO:0005509];calcium-dependent phospholipid binding [GO:0005544];calcium-dependent protein binding [GO:0048306];clathrin binding [GO:0030276];syntaxin binding [GO:0019905]	integral component of membrane [GO:0016021];plasma membrane [GO:0005886];synaptic vesicle membrane [GO:0030672]	acrosome reaction [GO:0007340];calcium ion-regulated exocytosis of neurotransmitter [GO:0048791];regulation of calcium ion-dependent exocytosis [GO:0017158];synaptic vesicle endocytosis [GO:0048488];vesicle fusion [GO:0006906];calcium ion binding [GO:0005509];calcium-dependent phospholipid binding [GO:0005544];calcium-dependent protein binding [GO:0048306];clathrin binding [GO:0030276];syntaxin b…
F1MTN1	Integrin beta	angiogenesis involved in wound healing [GO:0060055];apoptotic cell clearance [GO:0043277];cell-matrix adhesion [GO:0007160];cell-substrate junction assembly [GO:0007044];cellular response to platelet-derived growth factor stimulus [GO:0036120];integrin-mediated signaling pathway [GO:0007229];platelet aggregation [GO:0070527];platelet-derived growth factor receptor signaling pathway [GO:0048008];p…	integrin binding [GO:0005178];protein kinase C binding [GO:0005080];receptor activity [GO:0004872]	alpha9-beta1 integrin-ADAM8 complex [GO:0071133];alphav-beta3 integrin-PKCalpha complex [GO:0035866];apical plasma membrane [GO:0016324];external side of plasma membrane [GO:0009897];integrin complex [GO:0008305]	angiogenesis involved in wound healing [GO:0060055];apoptotic cell clearance [GO:0043277];cell-matrix adhesion [GO:0007160];cell-substrate junction assembly [GO:0007044];cellular response to platelet-derived growth factor stimulus [GO:0036120];integrin-mediated signaling pathway [GO:0007229];platelet aggregation [GO:0070527];platelet-derived growth factor receptor signaling pathway [GO:0048008];p…
F1MY41	Structural maintenance of chromosomes protein	kinetochore organization [GO:0051383];meiotic chromosome condensation [GO:0010032];meiotic chromosome segregation [GO:0045132];mitotic chromosome condensation [GO:0007076]	ATP binding [GO:0005524];protein heterodimerization activity [GO:0046982]	condensin complex [GO:0000796];cytoplasm [GO:0005737];nuclear chromosome [GO:0000228];nucleolus [GO:0005730]	kinetochore organization [GO:0051383];meiotic chromosome condensation [GO:0010032];meiotic chromosome segregation [GO:0045132];mitotic chromosome condensation [GO:0007076];ATP binding [GO:0005524];protein heterodimerization activity [GO:0046982];condensin complex [GO:0000796];cytoplasm [GO:0005737];nuclear chromosome [GO:0000228];nucleolus [GO:0005730]
F1MZB5	Testis-expressed sequence 37 protein			cytoplasm [GO:0005737]	cytoplasm [GO:0005737]
F1MZS7	L3MBTL3, histone methyl-lysine binding protein		DNA binding transcription factor activity [GO:0003700];zinc ion binding [GO:0008270]	nucleus [GO:0005634]	DNA binding transcription factor activity [GO:0003700];zinc ion binding [GO:0008270];nucleus [GO:0005634]
F1N0W3	Uncharacterized protein	translation [GO:0006412]	structural constituent of ribosome [GO:0003735]	large ribosomal subunit [GO:0015934]	translation [GO:0006412];structural constituent of ribosome [GO:0003735];large ribosomal subunit [GO:0015934]
F1N0X8	HMG-box containing 3		DNA binding [GO:0003677]	nucleus [GO:0005634]	DNA binding [GO:0003677];nucleus [GO:0005634]
F1N1A2	DExH-box helicase 57	RNA processing [GO:0006396]	ATP binding [GO:0005524];ATP-dependent RNA helicase activity [GO:0004004];metal ion binding [GO:0046872];RNA binding [GO:0003723]	mitochondrion [GO:0005739]	RNA processing [GO:0006396];ATP binding [GO:0005524];ATP-dependent RNA helicase activity [GO:0004004];metal ion binding [GO:0046872];RNA binding [GO:0003723];mitochondrion [GO:0005739]
F1N5H8	RNA helicase	ribosome biogenesis [GO:0042254];RNA secondary structure unwinding [GO:0010501]	ATP binding [GO:0005524];ATP-dependent RNA helicase activity [GO:0004004];RNA binding [GO:0003723]	cytoplasm [GO:0005737];Golgi apparatus [GO:0005794];nucleolus [GO:0005730]	ribosome biogenesis [GO:0042254];RNA secondary structure unwinding [GO:0010501];ATP binding [GO:0005524];ATP-dependent RNA helicase activity [GO:0004004];RNA binding [GO:0003723];cytoplasm [GO:0005737];Golgi apparatus [GO:0005794];nucleolus [GO:0005730]
F1N5I3	AlkB homolog 6		dioxygenase activity [GO:0051213];ferrous iron binding [GO:0008198]	focal adhesion [GO:0005925];nucleoplasm [GO:0005654]	dioxygenase activity [GO:0051213];ferrous iron binding [GO:0008198];focal adhesion [GO:0005925];nucleoplasm [GO:0005654]
F1N633	Uncharacterized protein		serine-type endopeptidase activity [GO:0004252]		serine-type endopeptidase activity [GO:0004252]
F1N685	Jumonji domain containing 1C	histone H3-K9 demethylation [GO:0033169];regulation of transcription, DNA-templated [GO:0006355]	chromatin DNA binding [GO:0031490];histone demethylase activity (H3-K9 specific) [GO:0032454];transcription regulatory region sequence-specific DNA binding [GO:0000976]	chromatin [GO:0000785];nucleus [GO:0005634]	histone H3-K9 demethylation [GO:0033169];regulation of transcription, DNA-templated [GO:0006355];chromatin DNA binding [GO:0031490];histone demethylase activity (H3-K9 specific) [GO:0032454];transcription regulatory region sequence-specific DNA binding [GO:0000976];chromatin [GO:0000785];nucleus [GO:0005634]
F6Q8B6	Calcitonin receptor	adenylate cyclase-activating G-protein coupled receptor signaling pathway [GO:0007189];cell surface receptor signaling pathway [GO:0007166];negative regulation of ossification [GO:0030279];osteoclast differentiation [GO:0030316];positive regulation of cytosolic calcium ion concentration [GO:0007204];regulation of mRNA stability [GO:0043488]	calcitonin receptor activity [GO:0004948]	acrosomal vesicle [GO:0001669];cilium [GO:0005929];integral component of membrane [GO:0016021];plasma membrane [GO:0005886]	adenylate cyclase-activating G-protein coupled receptor signaling pathway [GO:0007189];cell surface receptor signaling pathway [GO:0007166];negative regulation of ossification [GO:0030279];osteoclast differentiation [GO:0030316];positive regulation of cytosolic calcium ion concentration [GO:0007204];regulation of mRNA stability [GO:0043488];calcitonin receptor activity [GO:0004948];acrosomal vesi…
F6RF21	Structural maintenance of chromosomes flexible hinge domain containing 1	chromosome organization [GO:0051276];inactivation of X chromosome by DNA methylation [GO:0060821];nose development [GO:0043584]	ATP binding [GO:0005524];ATPase activity [GO:0016887]	Barr body [GO:0001740];nuclear chromosome, telomeric region [GO:0000784]	chromosome organization [GO:0051276];inactivation of X chromosome by DNA methylation [GO:0060821];nose development [GO:0043584];ATP binding [GO:0005524];ATPase activity [GO:0016887];Barr body [GO:0001740];nuclear chromosome, telomeric region [GO:0000784]
G3MYJ4	Uncharacterized protein		serine-type endopeptidase activity [GO:0004252]		serine-type endopeptidase activity [GO:0004252]
G3MZ93	Cilia and flagella associated protein 221	cilium movement [GO:0003341];motile cilium assembly [GO:0044458]	calmodulin binding [GO:0005516]	cilium [GO:0005929]	cilium movement [GO:0003341];motile cilium assembly [GO:0044458];calmodulin binding [GO:0005516];cilium [GO:0005929]
G3N152	Uncharacterized protein	cell adhesion [GO:0007155];chemical synaptic transmission [GO:0007268];homophilic cell adhesion via plasma membrane adhesion molecules [GO:0007156];synapse assembly [GO:0007416]	calcium ion binding [GO:0005509]	integral component of plasma membrane [GO:0005887];photoreceptor connecting cilium [GO:0032391];photoreceptor disc membrane [GO:0097381];postsynaptic membrane [GO:0045211]	cell adhesion [GO:0007155];chemical synaptic transmission [GO:0007268];homophilic cell adhesion via plasma membrane adhesion molecules [GO:0007156];synapse assembly [GO:0007416];calcium ion binding [GO:0005509];integral component of plasma membrane [GO:0005887];photoreceptor connecting cilium [GO:0032391];photoreceptor disc membrane [GO:0097381];postsynaptic membrane [GO:0045211]
G3N1X0	Zinc finger protein 483	regulation of transcription, DNA-templated [GO:0006355];transcription, DNA-templated [GO:0006351]	DNA binding transcription factor activity [GO:0003700];metal ion binding [GO:0046872];nucleic acid binding [GO:0003676]	nucleus [GO:0005634]	regulation of transcription, DNA-templated [GO:0006355];transcription, DNA-templated [GO:0006351];DNA binding transcription factor activity [GO:0003700];metal ion binding [GO:0046872];nucleic acid binding [GO:0003676];nucleus [GO:0005634]
G3N262	40S ribosomal protein S3a	cell differentiation [GO:0030154];translation [GO:0006412]	structural constituent of ribosome [GO:0003735]	cytosolic small ribosomal subunit [GO:0022627];nucleus [GO:0005634]	cell differentiation [GO:0030154];translation [GO:0006412];structural constituent of ribosome [GO:0003735];cytosolic small ribosomal subunit [GO:0022627];nucleus [GO:0005634]
G3N2R1	60S ribosomal protein L6	cytoplasmic translation [GO:0002181];ribosomal large subunit assembly [GO:0000027]	RNA binding [GO:0003723];structural constituent of ribosome [GO:0003735]	cytosolic large ribosomal subunit [GO:0022625]	cytoplasmic translation [GO:0002181];ribosomal large subunit assembly [GO:0000027];RNA binding [GO:0003723];structural constituent of ribosome [GO:0003735];cytosolic large ribosomal subunit [GO:0022625]
G5E513	Uncharacterized protein	B cell receptor signaling pathway [GO:0050853];complement activation, classical pathway [GO:0006958];defense response to bacterium [GO:0042742];innate immune response [GO:0045087];phagocytosis, engulfment [GO:0006911];phagocytosis, recognition [GO:0006910];positive regulation of B cell activation [GO:0050871]	antigen binding [GO:0003823];immunoglobulin receptor binding [GO:0034987]	blood microparticle [GO:0072562];external side of plasma membrane [GO:0009897];immunoglobulin complex, circulating [GO:0042571]	B cell receptor signaling pathway [GO:0050853];complement activation, classical pathway [GO:0006958];defense response to bacterium [GO:0042742];innate immune response [GO:0045087];phagocytosis, engulfment [GO:0006911];phagocytosis, recognition [GO:0006910];positive regulation of B cell activation [GO:0050871];antigen binding [GO:0003823];immunoglobulin receptor binding [GO:0034987];blood micropar…
G5E533	PTPRF interacting protein alpha 4			presynaptic active zone [GO:0048786]	presynaptic active zone [GO:0048786]
G8JL06	Histone H2B	nucleosome assembly [GO:0006334]	DNA binding [GO:0003677];protein heterodimerization activity [GO:0046982]	cytosol [GO:0005829];nucleoplasm [GO:0005654];nucleosome [GO:0000786]	nucleosome assembly [GO:0006334];DNA binding [GO:0003677];protein heterodimerization activity [GO:0046982];cytosol [GO:0005829];nucleoplasm [GO:0005654];nucleosome [GO:0000786]
L8HMG9	Transcription elongation factor A protein-like 7		translation elongation factor activity [GO:0003746]		translation elongation factor activity [GO:0003746]
L8HMW3	Phosphatase and actin regulator		actin binding [GO:0003779];protein phosphatase 1 binding [GO:0008157];protein phosphatase inhibitor activity [GO:0004864]		actin binding [GO:0003779];protein phosphatase 1 binding [GO:0008157];protein phosphatase inhibitor activity [GO:0004864]
L8HMX7	Guanine nucleotide-binding protein G(S) subunit alpha isoforms XLas	G-protein coupled receptor signaling pathway [GO:0007186]	G-protein beta/gamma-subunit complex binding [GO:0031683];GTP binding [GO:0005525];GTPase activity [GO:0003924];signal transducer activity [GO:0004871]		G-protein coupled receptor signaling pathway [GO:0007186];G-protein beta/gamma-subunit complex binding [GO:0031683];GTP binding [GO:0005525];GTPase activity [GO:0003924];signal transducer activity [GO:0004871]
L8HNZ0	Zinc finger protein 271		nucleic acid binding [GO:0003676]		nucleic acid binding [GO:0003676]
L8HUA3	Ecto-NOX disulfide-thiol exchanger 2		RNA binding [GO:0003723]		RNA binding [GO:0003723]
L8HUQ6	Protein zer-1-like protein
L8HY95	60S ribosomal protein L28	translation [GO:0006412]	structural constituent of ribosome [GO:0003735]	ribosome [GO:0005840]	translation [GO:0006412];structural constituent of ribosome [GO:0003735];ribosome [GO:0005840]
L8HYD1	Rab GTPase-binding effector protein 1	endocytosis [GO:0006897]	growth factor activity [GO:0008083];GTPase activator activity [GO:0005096]	endosome [GO:0005768]	endocytosis [GO:0006897];growth factor activity [GO:0008083];GTPase activator activity [GO:0005096];endosome [GO:0005768]
L8I1N2	Sperm surface protein Sp17	binding of sperm to zona pellucida [GO:0007339]		membrane [GO:0016020]	binding of sperm to zona pellucida [GO:0007339];membrane [GO:0016020]
L8I2C8	F-box only protein 30		ubiquitin protein ligase activity [GO:0061630];zinc ion binding [GO:0008270]		ubiquitin protein ligase activity [GO:0061630];zinc ion binding [GO:0008270]
L8I2R8	Uncharacterized protein
L8I3R7	Intercellular adhesion molecule 1	cell-cell adhesion [GO:0098609]		integral component of membrane [GO:0016021]	cell-cell adhesion [GO:0098609];integral component of membrane [GO:0016021]
L8I5X0	Protein MTO1-like protein, mitochondrial	tRNA wobble uridine modification [GO:0002098]	flavin adenine dinucleotide binding [GO:0050660]		tRNA wobble uridine modification [GO:0002098];flavin adenine dinucleotide binding [GO:0050660]
L8I5Y8	Disco-interacting protein 2-like protein A	metabolic process [GO:0008152]	catalytic activity [GO:0003824]		metabolic process [GO:0008152];catalytic activity [GO:0003824]
L8I6Y9	Isoleucyl-tRNA synthetase, cytoplasmic	isoleucyl-tRNA aminoacylation [GO:0006428]	aminoacyl-tRNA editing activity [GO:0002161];ATP binding [GO:0005524];isoleucine-tRNA ligase activity [GO:0004822];tRNA binding [GO:0000049]	cytoplasm [GO:0005737]	isoleucyl-tRNA aminoacylation [GO:0006428];aminoacyl-tRNA editing activity [GO:0002161];ATP binding [GO:0005524];isoleucine-tRNA ligase activity [GO:0004822];tRNA binding [GO:0000049];cytoplasm [GO:0005737]
L8IB19	Matrix metalloproteinase-14		metalloendopeptidase activity [GO:0004222];zinc ion binding [GO:0008270]	extracellular matrix [GO:0031012];integral component of plasma membrane [GO:0005887]	metalloendopeptidase activity [GO:0004222];zinc ion binding [GO:0008270];extracellular matrix [GO:0031012];integral component of plasma membrane [GO:0005887]
L8IBH3	DNA excision repair protein ERCC-6		ATP binding [GO:0005524]		ATP binding [GO:0005524]
L8ICV8	Tyrosine-protein kinase receptor	cellular response to alkaline pH [GO:0071469];protein autophosphorylation [GO:0046777];transmembrane receptor protein tyrosine kinase signaling pathway [GO:0007169]	ATP binding [GO:0005524];insulin receptor substrate binding [GO:0043560];phosphatidylinositol 3-kinase binding [GO:0043548];transmembrane receptor protein tyrosine kinase activity [GO:0004714]	integral component of plasma membrane [GO:0005887]	cellular response to alkaline pH [GO:0071469];protein autophosphorylation [GO:0046777];transmembrane receptor protein tyrosine kinase signaling pathway [GO:0007169];ATP binding [GO:0005524];insulin receptor substrate binding [GO:0043560];phosphatidylinositol 3-kinase binding [GO:0043548];transmembrane receptor protein tyrosine kinase activity [GO:0004714];integral component of plasma membrane [GO…
L8IDB7	Matrix metalloproteinase-28		metalloendopeptidase activity [GO:0004222];zinc ion binding [GO:0008270]	proteinaceous extracellular matrix [GO:0005578]	metalloendopeptidase activity [GO:0004222];zinc ion binding [GO:0008270];proteinaceous extracellular matrix [GO:0005578]
L8IGU6	Protein FAM184B
L8IJS3	Galactocerebrosidase	galactosylceramide catabolic process [GO:0006683]	galactosylceramidase activity [GO:0004336]		galactosylceramide catabolic process [GO:0006683];galactosylceramidase activity [GO:0004336]
L8IJZ1	Mucin-5AC
L8IM15	Ubiquitin-associated and SH3 domain-containing protein B
L8IMJ9	SH3-containing GRB2-like protein 3-interacting protein 1			membrane [GO:0016020]	membrane [GO:0016020]
L8IN27	Arf-GAP with Rho-GAP domain, ANK repeat and PH domain-containing protein 1	signal transduction [GO:0007165]	GTPase activator activity [GO:0005096];phosphatidylinositol-3,4,5-trisphosphate binding [GO:0005547]		signal transduction [GO:0007165];GTPase activator activity [GO:0005096];phosphatidylinositol-3,4,5-trisphosphate binding [GO:0005547]
L8IPB4	Skin-specific protein 32
L8IR84	TBC1 domain family member 9B		calcium ion binding [GO:0005509]		calcium ion binding [GO:0005509]
L8IT66	Putative Polycomb group protein ASXL3	regulation of transcription, DNA-templated [GO:0006355];transcription, DNA-templated [GO:0006351]	DNA binding [GO:0003677]		regulation of transcription, DNA-templated [GO:0006355];transcription, DNA-templated [GO:0006351];DNA binding [GO:0003677]
L8ITD0	Lysine-specific demethylase 3B		methyltransferase activity [GO:0008168]		methyltransferase activity [GO:0008168]
L8ITQ8	Uncharacterized protein	mRNA export from nucleus [GO:0006406];mRNA processing [GO:0006397]	RNA binding [GO:0003723]	intracellular [GO:0005622]	mRNA export from nucleus [GO:0006406];mRNA processing [GO:0006397];RNA binding [GO:0003723];intracellular [GO:0005622]
L8IUX8	Leucine-rich repeat serine/threonine-protein kinase 2		ATP binding [GO:0005524];GTP binding [GO:0005525];protein kinase activity [GO:0004672]		ATP binding [GO:0005524];GTP binding [GO:0005525];protein kinase activity [GO:0004672]
L8IVK3	Synaptic vesicle glycoprotein 2C	chemical synaptic transmission [GO:0007268]	transmembrane transporter activity [GO:0022857]	integral component of membrane [GO:0016021]	chemical synaptic transmission [GO:0007268];transmembrane transporter activity [GO:0022857];integral component of membrane [GO:0016021]
L8IWM4	Secretogranin-1			secretory granule [GO:0030141]	secretory granule [GO:0030141]
L8IWQ3	CASP8-associated protein 2		DNA binding [GO:0003677]		DNA binding [GO:0003677]
L8IXH7	Disks large-associated protein 2	neuron-neuron synaptic transmission [GO:0007270]			neuron-neuron synaptic transmission [GO:0007270]
L8IXK3	Protein dpy-19-like protein 1			integral component of membrane [GO:0016021]	integral component of membrane [GO:0016021]
L8IXN9	PRAME family member 9/15	negative regulation of apoptotic process [GO:0043066];negative regulation of cell differentiation [GO:0045596];negative regulation of transcription, DNA-templated [GO:0045892];positive regulation of cell proliferation [GO:0008284]			negative regulation of apoptotic process [GO:0043066];negative regulation of cell differentiation [GO:0045596];negative regulation of transcription, DNA-templated [GO:0045892];positive regulation of cell proliferation [GO:0008284]
L8IYM2	Putative G-protein coupled receptor 19		G-protein coupled receptor activity [GO:0004930]	integral component of membrane [GO:0016021]	G-protein coupled receptor activity [GO:0004930];integral component of membrane [GO:0016021]
L8J0Z0	WD repeat-containing protein 81
Q0VC17	Phosphomannomutase	cellular response to leukemia inhibitory factor [GO:1990830];GDP-mannose biosynthetic process [GO:0009298];mannose metabolic process [GO:0006013];protein N-linked glycosylation [GO:0006487];protein targeting to ER [GO:0045047]	phosphomannomutase activity [GO:0004615]	cytosol [GO:0005829];neuronal cell body [GO:0043025]	cellular response to leukemia inhibitory factor [GO:1990830];GDP-mannose biosynthetic process [GO:0009298];mannose metabolic process [GO:0006013];protein N-linked glycosylation [GO:0006487];protein targeting to ER [GO:0045047];phosphomannomutase activity [GO:0004615];cytosol [GO:0005829];neuronal cell body [GO:0043025]
Q4F894	Chloride channel protein	chloride transmembrane transport [GO:1902476]	antiporter activity [GO:0015297];voltage-gated chloride channel activity [GO:0005247]	endoplasmic reticulum membrane [GO:0005789];integral component of plasma membrane [GO:0005887]	chloride transmembrane transport [GO:1902476];antiporter activity [GO:0015297];voltage-gated chloride channel activity [GO:0005247];endoplasmic reticulum membrane [GO:0005789];integral component of plasma membrane [GO:0005887]
Q9GMD3	Retinitis pigmentosa GTPase regulator	visual perception [GO:0007601]		Golgi apparatus [GO:0005794]	visual perception [GO:0007601];Golgi apparatus [GO:0005794]
